# Supplementary material for: Genome-Wide Identification and Expression Analysis of SnRK2 Gene Family in Dormant Vegetative Buds of Liriodendron chinense in Response to Abscisic Acid, Chilling, and Photoperiod
Source: Genes (Basel). 2022 Jul 22;13(8):1305. doi: 10.3390/genes13081305 (PMC9331246; doi:10.3390/genes13081305)
Supplement: Supplementary file 1 [file genes-13-01305-s001.zip]

Archive with 9 entries (9 files):
- Figure S1.png
- Table S1.pdf
- Table S2.xlsx
- Table S3.pdf
- Table S4.xls
- Table S5.pdf
- Table S6.pdf
- Table S7.pdf
- Table S8.xlsx
