# Supplementary material for: Genome-Wide Identification and Expression Analysis of SnRK2 Gene Family in Dormant Vegetative Buds of Liriodendron chinense in Response to Abscisic Acid, Chilling, and Photoperiod
Source: Genes (Basel). 2022 Jul 22;13(8):1305. doi: 10.3390/genes13081305 (PMC9331246; doi:10.3390/genes13081305)
Supplement: Supplementary file 1 [file genes-13-01305-s001.zip › Table S2.xlsx]

## Sheet: results
Table S2. Arabidopsis protein detected by a blast in Liriodendron chinense.
query id	subject id	% identity	alignment length	mismatches	gap opens	q. start	q. end	s. start	s. end	evalue	bit score
AT4G33950.1	Lchi13910	85.088	228	29	3	135	362	60	282	1.23e-141	403
AT1G26470.1	Lchi00543	82.692	52	9	0	15	66	6	57	1.14e-21	82.4
AT1G10940.2	Lchi25623	81.941	371	51	2	1	371	1	355	0	603
AT4G33950.1	Lchi12999	81.14	228	39	2	135	362	60	283	2.42e-133	382
AT4G33950.1	Lchi01348	78.033	305	67	0	19	323	3	307	0	516
AT1G60940.1	Lchi19247	68.468	222	67	1	118	339	42	260	1.55e-108	318
AT4G33950.1	Lchi09707	68.421	247	73	1	116	362	40	281	7.66e-120	347
AT2G23030.1	Lchi15183	47.297	74	31	4	128	196	114	184	1.55e-06	48.5
AT4G33950.1	Lchi18913	44.531	128	65	2	20	142	12	138	1.17e-29	116
AT1G78290.2	Lchi11606	44.221	199	90	7	77	267	1	186	1.85e-45	160
AT5G63650.1	Lchi28797	43.59	273	143	4	3	272	18	282	2.82e-61	204
AT2G23030.1	Lchi25801	42.718	103	49	5	101	196	15	114	2.05e-09	57.4
AT1G78290.2	Lchi33286	42.568	296	153	5	1	292	56	338	1.16e-65	216
AT1G78290.2	Lchi08297	42.568	296	153	5	1	292	56	338	1.16e-65	216
AT4G40010.1	Lchi25223	42.439	205	110	6	2	200	134	336	4.71e-35	134
AT5G08590.1	Lchi25613	42.268	97	55	1	52	147	2	98	1.78e-16	79.3
AT1G78290.2	Lchi07410	42.143	280	136	8	3	270	76	341	2.18e-60	201
AT1G78290.2	Lchi06557	41.935	279	139	6	3	270	13	279	1.14e-64	211
AT2G23030.1	Lchi16567	41.935	93	45	4	110	196	54	143	2.15e-08	53.1
AT1G78290.2	Lchi07400	41.772	237	116	6	1	226	1	226	4.86e-54	182
AT4G33950.1	Lchi27976	41.758	273	136	6	20	281	12	272	9.13e-65	211
AT4G33950.1	Lchi03940	41.697	271	140	7	19	281	19	279	1.91e-57	192
AT1G78290.2	Lchi18243	41.667	264	124	7	3	263	8	244	6.81e-57	190
AT4G33950.1	Lchi32309	41.603	262	130	6	31	281	17	266	1e-59	199
AT5G08590.1	Lchi29536	41.463	205	108	6	4	200	74	274	1.13e-34	132
AT4G33950.1	Lchi09565	41.429	280	140	7	20	288	74	340	3.82e-60	201
AT5G08590.1	Lchi26614	41.401	157	76	6	2	147	52	203	2.98e-19	89
AT4G33950.1	Lchi05520	41.392	273	139	6	20	283	8	268	6.29e-63	207
AT2G23030.1	Lchi31162	41.379	87	42	4	110	190	25	108	7.48e-07	49.3
AT4G40010.1	Lchi08105	41.216	296	146	7	4	280	15	301	4.75e-65	213
AT4G33950.1	Lchi03791	40.964	332	163	10	1	319	36	347	5.71e-69	224
AT2G23030.1	Lchi22200	40.86	93	46	4	110	196	22	111	1.47e-08	53.1
AT1G78290.2	Lchi03938	40.569	281	142	8	1	269	1	268	5.26e-62	204
AT5G63650.1	Lchi16598	40.449	89	49	2	75	159	47	135	1.91e-09	58.9
AT2G23030.1	Lchi23529	40.426	94	47	4	110	197	26	116	5.92e-09	55.8
AT1G60940.1	Lchi14357	40.426	94	48	4	108	196	438	528	8.23e-07	50.8
AT1G60940.1	Lchi11423	40.426	94	48	4	108	196	479	569	8.7e-07	50.8
AT4G40010.1	Lchi28050	39.806	103	58	4	157	259	19	117	8.8e-14	70.9
AT2G23030.1	Lchi32592	39.785	93	47	4	110	196	66	155	1.97e-08	53.5
AT4G40010.1	Lchi04933	39.773	264	149	8	2	259	39	298	9.79e-46	163
AT4G33950.1	Lchi01055	39.298	285	145	8	14	283	2	273	1.07e-59	199
AT4G33950.1	Lchi11109	38.866	247	124	6	20	262	19	242	3.3e-50	172
AT1G78290.2	Lchi19234	38.776	98	51	5	110	201	197	291	8.9e-09	56.6
AT2G23030.1	Lchi24939	38.71	93	48	4	110	196	40	129	1.34e-07	52
AT5G08590.1	Lchi13335	38.559	236	125	5	1	226	9	234	1.26e-48	165
AT4G40010.1	Lchi22396	38.411	151	87	4	3	147	53	203	3.8e-22	93.2
AT4G40010.1	Lchi17006	38.29	269	149	8	4	259	81	345	2.14e-40	149
AT5G63650.1	Lchi13531	38.182	275	147	6	1	264	18	280	4.1e-56	189
AT2G23030.1	Lchi06707	38.095	63	38	1	69	131	7	68	8.31e-07	46.6
AT4G33950.1	Lchi03620	38.047	297	167	5	20	307	9	297	1.09e-59	197
AT5G08590.1	Lchi11222	37.864	103	60	3	157	259	44	142	1.9e-14	72.8
AT2G23030.1	Lchi23506	37.864	103	50	5	110	201	212	311	2.7e-08	55.5
AT2G23030.1	Lchi34939	37.864	103	50	5	110	201	212	311	4.21e-08	54.3
AT1G60940.1	Lchi01331	37.755	98	52	5	110	201	197	291	3.86e-08	54.7
AT4G40010.1	Lchi27606	37.594	266	152	8	2	259	121	380	9.35e-42	153
AT5G66880.1	Lchi25362	37.427	171	96	6	43	208	66	230	5.87e-17	81.6
AT4G40010.1	Lchi11223	37.333	150	88	3	4	147	75	224	5.02e-19	85.5
AT4G40010.1	Lchi18699	37.262	263	155	6	4	260	61	319	1.04e-39	147
AT4G40010.1	Lchi07669	37.097	186	72	7	3	179	38	187	1.42e-20	90.5
AT4G33950.1	Lchi35394	36.982	338	184	9	20	342	11	334	3.49e-62	205
AT4G33950.1	Lchi06296	36.972	284	126	4	20	298	15	250	4.98e-50	172
AT5G08590.1	Lchi13337	36.864	236	129	5	1	226	18	243	3.2e-45	158
AT4G40010.1	Lchi30662	36.842	95	50	5	112	202	420	508	1.25e-06	50.1
AT5G66880.1	Lchi23766	36.842	95	46	5	128	214	21	109	2.75e-07	49.3
AT2G23030.1	Lchi03258	36.735	98	53	4	110	201	181	275	6.36e-07	50.8
AT4G40010.1	Lchi08087	36.641	262	156	6	4	259	76	333	1.12e-40	149
AT1G78290.2	Lchi33210	36.63	273	151	6	1	263	211	471	3.19e-51	179
AT4G33950.1	Lchi17788	36.559	186	112	5	94	277	1	182	4.34e-26	107
AT1G78290.2	Lchi33208	36.531	271	150	6	3	263	11	269	1.23e-51	177
AT5G66880.1	Lchi05175	36.508	126	73	4	93	214	33	155	5.19e-15	74.3
AT4G33950.1	Lchi03216	36.486	296	128	7	20	277	42	315	1.6e-46	164
AT5G08590.1	Lchi14227	36.42	162	92	6	112	266	877	1034	6.48e-17	82.4
AT1G78290.2	Lchi15648	35.926	270	151	7	4	261	15	274	4.78e-42	154
AT4G40010.1	Lchi11283	35.587	281	158	7	4	278	99	362	1.63e-39	147
AT4G40010.1	Lchi03353	35.587	281	158	7	4	278	94	357	5.1e-39	145
AT4G40010.1	Lchi24414	35.577	208	126	4	57	261	101	303	5.35e-31	122
AT5G66880.1	Lchi24154	35.443	158	90	8	73	222	773	926	1.21e-11	66.2
AT4G33950.1	Lchi02268	35.294	187	111	5	16	192	147	333	4.14e-23	100
AT4G33950.1	Lchi26174	35.16	219	129	5	43	257	1	210	1.58e-33	123
AT2G23030.1	Lchi23507	35.135	111	58	5	102	201	105	212	2.82e-07	52.4
AT5G08590.1	Lchi28778	35.088	228	95	5	1	217	12	197	1.06e-33	129
AT4G33950.1	Lchi02810	34.956	226	128	7	61	279	14	227	5.86e-31	118
AT4G33950.1	Lchi06115	34.843	287	171	8	4	278	31	313	9.25e-42	153
AT1G78290.2	Lchi13336	34.722	288	161	7	1	278	71	341	2.92e-49	172
AT5G66880.1	Lchi13212	34.615	208	119	8	28	224	60	261	5.66e-19	85.9
AT5G08590.1	Lchi03398	34.559	272	157	10	2	261	79	341	3.42e-34	132
AT3G50500.2	Lchi29411	34.524	168	87	8	74	228	892	1049	7.17e-10	60.8
AT1G60940.1	Lchi22501	34.513	113	64	5	110	216	208	316	7.33e-10	60.1
AT3G50500.2	Lchi13582	34.437	151	80	6	94	226	910	1059	1.72e-12	68.9
AT5G66880.1	Lchi16380	34.426	183	103	9	46	218	24	199	7.63e-18	82.8
AT4G33950.1	Lchi28627	34.328	134	85	2	18	148	212	345	1.63e-16	79.7
AT4G33950.1	Lchi29425	34.201	269	161	9	20	277	140	403	2.08e-35	136
AT5G63650.1	Lchi19457	34.171	199	122	5	1	193	5	200	2.13e-26	110
AT4G33950.1	Lchi16458	33.99	203	125	5	18	213	98	298	1.41e-22	98.2
AT4G33950.1	Lchi24823	33.948	271	165	8	16	276	137	403	1.06e-38	145
AT4G40010.1	Lchi21463	33.942	274	159	7	3	263	82	346	2.82e-37	140
AT2G23030.1	Lchi32297	33.939	165	93	7	43	196	40	199	2e-08	55.1
AT4G33950.1	Lchi15596	33.692	279	171	6	21	294	14	283	1.37e-46	160
AT5G66880.1	Lchi00461	33.498	203	126	5	19	214	112	312	1.28e-21	96.3
AT1G78290.2	Lchi11048	33.486	218	124	10	10	214	238	447	4.23e-13	70.1
AT5G08590.1	Lchi18454	33.459	266	163	7	3	259	98	358	1.27e-35	136
AT4G40010.1	Lchi22343	33.333	279	158	9	1	260	47	316	1.2e-36	138
AT5G66880.1	Lchi01078	33.333	261	142	12	28	272	597	841	1.59e-23	102
AT2G23030.1	Lchi07494	33.333	177	105	7	43	209	171	344	8.1e-13	68.9
AT3G50500.2	Lchi15182	33.186	226	129	8	6	222	231	443	9.82e-19	87.4
AT3G50500.2	Lchi26150	33.149	181	110	4	29	205	30	203	7.37e-20	90.5
AT5G08590.1	Lchi04042	33.01	206	121	5	2	196	131	330	1.12e-19	90.1
AT5G66880.1	Lchi35003	33.005	203	127	5	19	214	115	315	5.29e-22	96.7
AT5G66880.1	Lchi04453	33.005	203	127	5	19	214	115	315	1.12e-21	96.3
AT5G66880.1	Lchi33387	33.005	203	127	5	19	214	112	312	4.96e-21	94.4
AT5G08590.1	Lchi22130	33.005	203	111	10	10	196	257	450	1.44e-09	59.3
AT4G40010.1	Lchi16790	32.934	167	76	7	46	202	134	274	1.59e-12	67.8
AT4G33950.1	Lchi16172	32.85	207	122	9	18	213	143	343	3.85e-19	89
AT1G60940.1	Lchi22870	32.773	119	66	5	105	217	190	300	1.05e-08	56.6
AT4G33950.1	Lchi02863	32.734	278	165	10	22	284	125	395	5.14e-23	99.4
AT3G50500.2	Lchi11397	32.54	126	69	6	129	249	261	375	2.64e-07	52.4
AT5G66880.1	Lchi12002	32.54	126	64	5	72	187	432	546	2.53e-07	52.4
AT2G23030.1	Lchi04178	32.536	209	122	9	10	206	376	577	4.37e-12	67
AT4G33950.1	Lchi31626	32.453	265	165	6	21	280	57	312	1.5e-40	145
AT4G33950.1	Lchi03537	32.453	265	165	6	21	280	86	341	3.39e-40	145
AT5G66880.1	Lchi03993	32.418	182	104	8	47	215	490	665	1.05e-10	63.2
AT2G23030.1	Lchi04022	32.377	244	135	9	30	254	176	408	8.52e-18	84
AT4G40010.1	Lchi03493	32.319	263	164	7	1	259	3	255	8.32e-35	131
AT1G78290.2	Lchi08205	32.308	260	158	8	4	254	9	259	5.7e-32	122
AT3G50500.2	Lchi18041	32.296	257	150	10	35	280	162	405	2.08e-20	92.4
AT3G50500.2	Lchi07857	32.258	217	124	8	19	222	56	262	1.5e-19	90.1
AT1G78290.2	Lchi09232	32.258	217	130	10	77	288	1	205	9.33e-19	86.7
AT3G50500.2	Lchi09157	32.243	214	128	8	19	222	21	227	6.95e-21	94.4
AT3G50500.2	Lchi06971	32.243	214	128	8	19	222	63	269	1.71e-20	92.4
AT3G50500.2	Lchi05653	32.243	214	128	8	19	222	163	369	1.8e-19	90.1
AT2G23030.1	Lchi04147	32.227	211	120	11	10	208	445	644	7.67e-09	57
AT1G78290.2	Lchi32744	32.212	208	128	9	8	207	88	290	6.55e-11	63.2
AT4G33950.1	Lchi04146	32.212	208	120	11	27	221	342	541	2.86e-09	58.5
AT5G08590.1	Lchi12875	32.143	280	181	5	1	275	13	288	4.17e-40	150
AT1G78290.2	Lchi26829	32.143	168	89	7	74	227	179	335	1.13e-08	56.2
AT4G40010.1	Lchi08264	32.114	246	115	7	4	200	117	359	2.05e-25	105
AT5G08590.1	Lchi07064	32.039	206	123	5	2	196	138	337	2.67e-19	89.4
AT5G08590.1	Lchi10841	32.039	206	123	5	2	196	110	309	3.39e-19	89
AT4G40010.1	Lchi22395	32.022	178	105	6	160	327	31	202	3.9e-14	72.4
AT2G23030.1	Lchi20016	32.022	178	103	8	55	224	677	844	7.14e-10	60.5
AT5G66880.1	Lchi02194	32.02	203	118	9	23	214	539	732	4e-10	61.6
AT3G50500.2	Lchi35034	31.944	216	124	10	29	234	21	223	4.92e-08	55.1
AT3G50500.2	Lchi17912	31.944	216	124	10	29	234	441	643	5.6e-08	55.1
AT2G23030.1	Lchi29158	31.863	204	107	7	30	206	212	410	2.69e-14	73.6
AT3G50500.2	Lchi01108	31.863	204	121	9	29	225	318	510	3.62e-11	64.7
AT4G40010.1	Lchi30883	31.852	270	154	8	10	261	126	383	1.62e-34	130
AT2G23030.1	Lchi27472	31.839	223	141	5	43	263	188	401	9.98e-26	108
AT5G66880.1	Lchi15810	31.818	220	136	9	19	231	512	724	4e-15	77
AT1G78290.2	Lchi13696	31.818	198	117	10	35	219	268	460	3.9e-09	57.8
AT4G33950.1	Lchi05616	31.795	195	111	9	28	207	63	250	4.08e-11	63.9
AT4G40010.1	Lchi07796	31.769	277	161	8	1	260	154	419	1.11e-34	132
AT5G63650.1	Lchi14589	31.765	170	92	9	54	206	809	971	3.89e-07	52
AT5G66880.1	Lchi25712	31.731	208	125	8	28	222	716	919	2e-13	71.6
AT3G50500.2	Lchi03374	31.707	164	102	7	126	284	174	332	2.14e-11	65.1
AT4G40010.1	Lchi07473	31.683	202	129	5	55	254	117	311	1.82e-16	79.7
AT2G23030.1	Lchi27765	31.667	180	105	7	29	196	440	613	2.87e-09	58.5
AT1G78290.2	Lchi12889	31.667	180	102	10	31	196	809	981	1.88e-07	53.1
AT1G78290.2	Lchi25796	31.638	177	106	9	31	196	393	565	8.15e-07	50.8
AT5G66880.1	Lchi17386	31.628	215	105	12	28	219	162	357	3.48e-10	61.2
AT1G78290.2	Lchi10579	31.613	155	94	5	1	147	239	389	1.71e-11	65.5
AT5G66880.1	Lchi00177	31.604	212	114	10	23	214	372	572	1.67e-11	65.5
AT4G33950.1	Lchi19745	31.522	184	111	3	20	190	55	236	2.99e-20	90.5
AT2G23030.1	Lchi16317	31.522	184	104	8	29	196	145	322	1.3e-06	49.7
AT1G78290.2	Lchi30768	31.489	235	133	13	1	217	310	534	4.97e-11	63.9
AT5G66880.1	Lchi18616	31.455	213	122	12	28	226	584	786	4.13e-08	55.1
AT2G23030.1	Lchi21318	31.429	210	123	10	10	205	420	622	3.01e-11	64.3
AT5G66880.1	Lchi18670	31.387	137	86	4	24	155	337	470	1.45e-11	65.5
AT2G23030.1	Lchi35462	31.383	188	111	9	29	203	322	504	2.07e-10	62
AT4G33950.1	Lchi01574	31.373	204	123	8	27	218	752	950	3.33e-13	71.2
AT5G66880.1	Lchi12833	31.343	201	121	10	28	217	380	574	1.64e-08	56.2
AT1G78290.2	Lchi05047	31.325	249	150	8	42	278	20	259	8.11e-21	93.6
AT3G50500.2	Lchi20018	31.325	166	102	5	67	227	718	876	2.81e-13	71.2
AT3G50500.2	Lchi32407	31.325	166	102	5	67	227	725	883	1.65e-11	65.9
AT3G50500.2	Lchi21204	31.321	265	151	11	29	282	394	638	1.93e-20	92.8
AT3G50500.2	Lchi29285	31.313	198	112	9	48	234	550	734	2.58e-08	55.8
AT3G50500.2	Lchi14412	31.308	214	130	8	19	222	95	301	2.89e-19	89.4
AT3G50500.2	Lchi19586	31.298	262	158	8	29	280	103	352	1.32e-26	108
AT5G66880.1	Lchi02162	31.285	179	104	5	109	275	342	513	7.86e-17	81.6
AT5G66880.1	Lchi24060	31.25	224	130	9	24	232	595	809	2.26e-13	71.6
AT1G78290.2	Lchi33914	31.156	199	117	10	35	219	447	639	8.46e-09	57
AT4G33950.1	Lchi32101	31.148	366	219	11	3	359	234	575	3.57e-39	147
AT4G33950.1	Lchi13074	31.122	196	123	7	40	227	760	951	8.87e-08	54.3
AT4G33950.1	Lchi06724	31.111	225	130	11	18	226	318	533	2.8e-14	73.9
AT1G60940.1	Lchi15205	31.081	222	144	5	43	263	66	279	9.68e-22	96.3
AT5G08590.1	Lchi24921	31.081	148	88	6	10	148	95	237	3.9e-06	47.8
AT4G33950.1	Lchi05542	31.068	206	122	9	27	221	347	543	2.71e-10	62
AT4G40010.1	Lchi03213	31.034	203	121	6	7	200	47	239	6.35e-19	88.2
AT4G33950.1	Lchi01608	31.034	203	131	5	18	213	143	343	3.04e-18	86.3
AT1G78290.2	Lchi06935	31.034	174	112	5	90	257	66	237	2.68e-15	75.9
AT5G66880.1	Lchi16309	31.034	203	117	9	28	214	85	280	1.66e-07	52.8
AT3G50500.2	Lchi12358	31.016	187	105	8	49	222	772	947	2.32e-08	56.2
AT4G40010.1	Lchi06926	30.996	271	169	9	8	271	10	269	2.02e-23	100
AT4G33950.1	Lchi25163	30.98	255	142	9	35	271	67	305	3.24e-19	87.8
AT4G33950.1	Lchi25160	30.98	255	142	9	35	271	67	305	3.24e-19	87.8
AT2G23030.1	Lchi21945	30.964	197	123	7	10	196	95	288	1.57e-09	58.9
AT4G33950.1	Lchi07047	30.918	207	128	8	27	222	567	769	2.34e-09	58.9
AT4G40010.1	Lchi06237	30.89	191	118	7	9	190	446	631	1.58e-10	62.4
AT4G40010.1	Lchi06236	30.89	191	118	7	9	190	664	849	3.97e-10	61.6
AT4G33950.1	Lchi24919	30.89	191	107	10	47	220	66	248	2.97e-09	58.5
AT4G33950.1	Lchi17949	30.888	259	159	11	19	267	397	645	1.29e-20	93.2
AT5G08590.1	Lchi10892	30.882	204	128	5	2	196	110	309	3.94e-20	90.9
AT5G63650.1	Lchi09624	30.876	217	115	9	10	199	185	393	1.6e-09	59.3
AT1G78290.2	Lchi23533	30.851	188	115	9	20	196	455	638	3.57e-07	52
AT4G33950.1	Lchi24340	30.822	292	163	11	19	277	2	287	1.38e-27	110
AT2G23030.1	Lchi01219	30.808	198	128	3	10	200	62	257	8.6e-21	90.9
AT2G23030.1	Lchi16319	30.808	198	120	8	10	194	9	202	2.77e-08	53.5
AT2G23030.1	Lchi15559	30.808	198	120	10	10	196	302	493	9.62e-07	50.4
AT1G78290.2	Lchi25454	30.806	211	123	10	10	207	240	440	1.11e-06	50.1
AT4G33950.1	Lchi13004	30.797	276	168	11	18	280	311	576	6.17e-24	103
AT4G40010.1	Lchi05367	30.795	302	184	8	10	296	29	320	1.62e-37	137
AT2G23030.1	Lchi16041	30.769	247	154	7	25	263	21	258	5.46e-26	108
AT3G50500.2	Lchi11421	30.769	156	94	7	73	222	100	247	1.39e-07	53.1
AT2G23030.1	Lchi30153	30.729	192	104	8	27	200	103	283	7.27e-12	65.9
AT4G33950.1	Lchi23534	30.726	179	109	8	47	214	16	190	5.75e-10	59.7
AT3G50500.2	Lchi34156	30.723	166	103	5	67	227	94	252	3.65e-11	65.1
AT1G78290.2	Lchi06791	30.723	166	101	6	35	190	519	680	4.32e-08	54.7
AT5G66880.1	Lchi03999	30.698	215	127	10	15	215	404	610	3.17e-11	64.7
AT2G23030.1	Lchi16373	30.688	189	113	8	30	204	197	381	1.62e-10	62
AT5G08590.1	Lchi22156	30.682	176	98	9	10	169	613	780	1.82e-07	53.1
AT3G50500.2	Lchi18771	30.645	310	172	9	21	295	425	726	4.76e-32	127
AT2G23030.1	Lchi04041	30.625	160	91	8	55	201	367	519	7.2e-07	50.8
AT3G50500.2	Lchi12285	30.601	183	104	8	49	222	359	527	8.08e-09	57.4
AT5G66880.1	Lchi04164	30.583	206	120	11	28	219	701	897	9.19e-09	57.4
AT1G78290.2	Lchi06490	30.566	265	161	9	28	278	110	365	8.04e-18	84.7
AT5G66880.1	Lchi08409	30.556	288	165	9	20	278	2	283	6.46e-26	107
AT4G33950.1	Lchi01099	30.544	239	146	11	18	244	156	386	1.73e-09	59.3
AT3G50500.2	Lchi23474	30.526	285	158	8	23	275	343	619	1.8e-28	117
AT1G78290.2	Lchi15806	30.526	190	112	9	35	208	177	362	4.02e-10	60.5
AT4G33950.1	Lchi00906	30.516	213	118	9	27	213	468	676	8.13e-12	66.6
AT5G66880.1	Lchi04150	30.516	213	124	12	28	226	347	549	6.67e-08	54.7
AT1G10940.2	Lchi24321	30.435	138	85	5	84	213	231	365	7.93e-06	47.8
AT1G78290.2	Lchi15208	30.392	204	125	10	10	201	67	265	3.96e-07	51.2
AT5G66880.1	Lchi03995	30.374	214	127	10	15	214	473	678	2.25e-11	65.5
AT1G10940.2	Lchi25791	30.374	214	128	10	10	215	474	674	1.81e-10	62.4
AT2G23030.1	Lchi03209	30.364	247	150	8	26	262	94	328	1.63e-23	100
AT1G78290.2	Lchi03978	30.35	257	173	5	4	260	39	289	8.75e-34	126
AT2G23030.1	Lchi33414	30.337	178	107	9	30	196	227	398	8.83e-07	50.4
AT2G23030.1	Lchi31507	30.337	178	107	9	30	196	227	398	8.83e-07	50.4
AT4G33950.1	Lchi23201	30.332	211	131	9	14	213	518	723	5.38e-11	64.3
AT4G33950.1	Lchi23197	30.332	211	131	9	14	213	108	313	4.04e-11	63.9
AT5G66880.1	Lchi24940	30.303	198	122	8	28	214	902	1094	6.23e-13	70.5
AT4G33950.1	Lchi31492	30.303	198	122	7	40	227	760	951	5.77e-08	54.7
AT3G50500.2	Lchi07746	30.288	208	127	8	28	227	482	679	1.33e-15	78.6
AT1G78290.2	Lchi25790	30.288	208	132	8	8	207	124	326	1.06e-08	57
AT4G33950.1	Lchi15231	30.288	208	120	11	27	218	210	408	1.3e-07	53.1
AT4G33950.1	Lchi21187	30.27	185	116	8	47	222	310	490	1.62e-08	56.2
AT4G33950.1	Lchi14805	30.244	205	121	11	27	216	92	289	1.65e-07	52.8
AT4G33950.1	Lchi17741	30.233	258	150	8	35	265	90	344	1.06e-18	86.7
AT3G50500.2	Lchi24918	30.233	215	116	13	29	222	66	267	1.53e-07	52.4
AT1G78290.2	Lchi02957	30.201	149	93	5	57	197	187	332	1.82e-07	52.4
AT4G40010.1	Lchi05233	30.189	212	132	6	1	202	128	333	1.1e-20	92.4
AT5G08590.1	Lchi12882	30.189	212	120	9	2	196	594	794	1.87e-11	65.5
AT1G78290.2	Lchi09229	30.182	275	170	12	10	271	9	274	5.36e-19	87.4
AT3G50500.2	Lchi00601	30.18	222	120	11	29	234	518	720	3.18e-07	52.4
AT2G23030.1	Lchi01132	30.175	285	167	7	4	260	49	329	1.05e-24	103
AT5G66880.1	Lchi00574	30.172	232	139	10	19	236	957	1179	3.05e-10	62
AT2G23030.1	Lchi16315	30.168	179	103	7	12	174	9	181	1.68e-08	53.9
AT1G60940.1	Lchi13075	30.159	189	116	7	10	188	350	532	1.22e-08	56.6
AT1G60940.1	Lchi31491	30.159	189	116	7	10	188	349	531	1.38e-08	56.6
AT2G23030.1	Lchi32288	30.151	199	119	10	10	196	266	456	8.33e-07	50.8
AT4G40010.1	Lchi21792	30.137	219	117	12	1	199	259	461	2.83e-10	61.6
AT4G33950.1	Lchi16393	30.132	302	160	8	19	277	887	1180	3.29e-35	137
AT3G50500.2	Lchi18270	30.12	166	104	5	67	227	15	173	8.14e-11	62
AT4G40010.1	Lchi00703	30.114	176	97	8	1	156	58	227	6.95e-12	66.2
AT5G08590.1	Lchi16570	30.097	206	128	7	2	196	23	223	5.86e-11	62.4
AT3G50500.2	Lchi01906	30.088	226	136	8	11	223	341	557	5.12e-12	67.4
AT5G66880.1	Lchi23565	30.07	143	92	4	18	155	52	191	5.54e-11	62.4
AT4G33950.1	Lchi24946	30.055	183	103	10	47	213	8	181	1.36e-08	54.7
AT2G23030.1	Lchi16322	30.049	203	121	9	9	196	203	399	3.15e-08	55.1
AT4G33950.1	Lchi15776	30.049	203	125	9	27	218	392	588	2.93e-07	52.4
AT3G50500.2	Lchi06413	30.041	243	141	9	49	280	297	521	5.16e-19	88.6
AT4G33950.1	Lchi13419	30	270	166	7	20	280	14	269	3.03e-20	92.4
AT4G40010.1	Lchi10640	30	250	147	11	75	313	50	282	3.17e-17	81.3
AT5G66880.1	Lchi01852	30	190	114	5	119	296	342	524	1.46e-16	80.9
AT4G33950.1	Lchi09065	30	240	137	10	4	218	29	262	6.66e-14	72.4
AT3G50500.2	Lchi06800	30	200	121	8	25	216	541	729	6.53e-12	67
AT5G66880.1	Lchi04158	30	210	129	10	28	226	684	886	2.9e-09	58.9
AT5G66880.1	Lchi04149	30	210	129	10	28	226	346	548	9.81e-08	53.9
AT4G40010.1	Lchi30865	30	170	91	9	53	202	725	886	5.99e-07	51.6
AT1G60940.1	Lchi34687	30	170	95	9	110	265	24	183	8.19e-07	49.7
AT2G23030.1	Lchi04148	29.952	207	123	11	10	203	314	511	9.64e-08	53.5
AT2G23030.1	Lchi30455	29.952	207	125	10	2	196	535	733	3.85e-07	52
AT2G23030.1	Lchi16710	29.949	197	121	9	10	193	328	520	1.52e-09	59.3
AT2G23030.1	Lchi32988	29.947	187	112	7	27	200	145	325	6.4e-11	63.2
AT1G78290.2	Lchi03212	29.936	157	96	4	45	201	14	156	1.12e-09	58.5
AT4G40010.1	Lchi06154	29.924	264	171	6	1	258	8	263	2.86e-28	115
AT5G63650.1	Lchi16765	29.924	264	171	6	1	258	1	256	7.92e-26	108
AT5G66880.1	Lchi26142	29.915	234	142	8	48	272	317	537	2.53e-19	89.4
AT3G50500.2	Lchi24932	29.902	204	122	11	29	222	960	1152	9.38e-08	54.3
AT2G23030.1	Lchi28962	29.891	184	114	8	30	201	190	370	7.23e-10	60.1
AT1G60940.1	Lchi27946	29.87	231	143	9	2	216	687	914	1.39e-08	56.6
AT3G50500.2	Lchi29662	29.864	221	135	10	16	227	839	1048	5.61e-11	64.3
AT4G40010.1	Lchi12861	29.864	221	137	10	8	216	346	560	1.4e-07	53.1
AT2G23030.1	Lchi04152	29.858	211	123	11	10	207	336	534	1.86e-08	56.2
AT4G40010.1	Lchi01626	29.851	268	169	8	10	264	20	281	5.2e-23	98.2
AT2G23030.1	Lchi16324	29.851	201	124	8	9	196	342	538	1.26e-07	53.1
AT1G78290.2	Lchi08324	29.818	275	171	9	10	266	74	344	3.9e-23	98.6
AT5G08590.1	Lchi21810	29.817	218	111	11	5	196	299	500	2.23e-07	52.4
AT1G78290.2	Lchi26581	29.811	265	147	12	2	234	20	277	4.52e-16	78.2
AT4G33950.1	Lchi07992	29.808	312	160	10	19	277	415	720	5.54e-22	97.4
AT4G33950.1	Lchi07991	29.808	312	160	10	19	277	415	720	5.85e-22	97.4
AT1G78290.2	Lchi22873	29.801	151	94	5	55	196	139	286	5.6e-09	57.4
AT1G78290.2	Lchi21142	29.801	151	94	5	55	196	139	286	2.8e-08	55.1
AT5G66880.1	Lchi24938	29.798	198	123	9	28	214	68	260	3.75e-12	67
AT2G23030.1	Lchi24920	29.798	198	123	7	10	196	143	335	1.99e-10	61.6
AT5G66880.1	Lchi12043	29.798	198	119	9	24	208	486	676	6.19e-09	57.8
AT3G50500.2	Lchi23544	29.741	232	144	11	1	222	61	283	7.82e-14	72.4
AT3G50500.2	Lchi23543	29.741	232	144	11	1	222	195	417	2.5e-13	71.2
AT5G66880.1	Lchi03531	29.707	239	122	12	23	224	475	704	8.7e-10	60.5
AT1G78290.2	Lchi15583	29.703	202	127	6	10	200	69	266	5.85e-11	63.2
AT4G33950.1	Lchi26862	29.703	202	112	10	25	207	282	472	8.17e-08	53.9
AT5G63650.1	Lchi34213	29.703	202	115	12	10	196	659	848	1.11e-06	50.8
AT4G40010.1	Lchi08999	29.688	192	115	7	10	190	344	526	1.44e-09	59.3
AT4G33950.1	Lchi11378	29.63	297	162	10	20	277	31	319	4.57e-26	107
AT5G08590.1	Lchi08323	29.63	270	164	9	10	259	109	372	1.77e-23	100
AT5G66880.1	Lchi10256	29.63	162	87	6	73	218	158	308	1.84e-07	52.8
AT3G50500.2	Lchi22601	29.612	206	129	9	29	227	314	510	9.68e-11	63.2
AT5G63650.1	Lchi17916	29.612	206	124	10	2	194	508	705	2.77e-06	49.3
AT5G08590.1	Lchi33513	29.592	196	100	10	10	196	653	819	3.21e-06	49.3
AT4G33950.1	Lchi32533	29.577	213	130	11	14	213	361	566	2.64e-11	65.1
AT1G78290.2	Lchi25452	29.57	186	117	7	29	205	455	635	6.39e-07	51.2
AT1G60940.1	Lchi02986	29.557	203	128	7	10	201	374	572	1.91e-08	56.2
AT4G40010.1	Lchi13982	29.534	193	116	8	10	190	330	514	2.65e-08	55.5
AT4G40010.1	Lchi23658	29.534	193	116	8	10	190	330	514	3.28e-08	55.1
AT2G23030.1	Lchi34921	29.534	193	120	8	8	190	196	382	1.18e-06	50.1
AT4G33950.1	Lchi18969	29.53	298	165	13	19	277	2	293	1.06e-24	102
AT4G33950.1	Lchi26466	29.53	298	163	12	21	277	77	368	1.28e-17	83.6
AT1G78290.2	Lchi02956	29.53	149	95	5	55	196	240	385	1.13e-06	50.1
AT4G40010.1	Lchi17349	29.515	227	128	12	10	218	431	643	5.99e-07	51.2
AT5G66880.1	Lchi12040	29.5	200	117	9	24	208	488	678	1.69e-09	59.3
AT2G23030.1	Lchi02474	29.5	200	123	7	10	196	91	285	8.51e-09	56.6
AT2G23030.1	Lchi06726	29.47	302	176	14	3	281	441	728	2.96e-13	70.9
AT5G08590.1	Lchi04173	29.469	207	128	9	10	205	913	1112	1.62e-09	59.7
AT5G66880.1	Lchi21811	29.469	207	124	9	24	214	352	552	4.49e-08	55.1
AT5G66880.1	Lchi25800	29.439	214	132	8	11	208	37	247	1.42e-13	72.4
AT5G66880.1	Lchi11158	29.439	214	125	11	28	226	527	729	1.1e-08	57
AT4G40010.1	Lchi21674	29.412	306	161	8	4	260	120	419	1.29e-30	121
AT1G60940.1	Lchi06705	29.412	170	102	6	40	196	182	346	3.98e-11	63.9
AT3G50500.2	Lchi16686	29.412	187	108	7	49	222	327	502	1.26e-07	53.5
AT4G33950.1	Lchi07595	29.392	296	162	13	20	276	31	318	9.08e-25	103
AT1G78290.2	Lchi18942	29.381	194	119	8	8	190	390	576	9.08e-07	50.8
AT2G23030.1	Lchi03206	29.365	252	158	8	21	263	114	354	1.21e-22	97.8
AT4G33950.1	Lchi06725	29.333	225	134	11	18	226	414	629	1.17e-11	66.2
AT3G50500.2	Lchi34211	29.327	208	125	10	24	222	592	786	5.78e-10	61.2
AT3G50500.2	Lchi31923	29.327	208	125	10	24	222	592	786	7.14e-10	60.8
AT3G50500.2	Lchi23546	29.31	232	145	11	1	222	98	320	1.17e-12	68.9
AT2G23030.1	Lchi33248	29.302	215	129	10	4	204	416	621	2.93e-09	58.5
AT3G50500.2	Lchi31161	29.279	222	135	12	12	222	68	278	4.15e-08	54.7
AT4G40010.1	Lchi11604	29.268	287	163	12	8	260	68	348	2.25e-21	94.4
AT4G33950.1	Lchi03342	29.268	205	127	6	27	216	598	799	7.8e-14	73.2
AT3G50500.2	Lchi04204	29.268	205	130	7	24	222	341	536	5.41e-12	67
AT5G66880.1	Lchi16702	29.268	205	124	9	24	211	271	471	6.38e-09	57.4
AT4G33950.1	Lchi06719	29.268	205	122	8	27	216	354	550	9.77e-09	57
AT1G78290.2	Lchi09258	29.268	205	126	9	10	201	360	558	5.82e-08	54.3
AT4G33950.1	Lchi24602	29.258	229	140	8	8	219	965	1188	1.32e-12	69.3
AT4G33950.1	Lchi03569	29.245	212	121	9	27	213	515	722	7.94e-11	63.5
AT4G33950.1	Lchi31936	29.245	212	121	9	27	213	570	777	1.74e-10	62.8
AT4G33950.1	Lchi03570	29.245	212	121	9	27	213	632	839	2.24e-10	62.4
AT3G50500.2	Lchi24941	29.237	236	135	15	2	222	4	222	1.06e-09	58.5
AT5G66880.1	Lchi15238	29.224	219	136	8	15	219	945	1158	4.48e-12	67.8
AT1G78290.2	Lchi30646	29.221	154	82	5	115	254	49	189	9.85e-09	55.5
AT1G78290.2	Lchi18147	29.221	154	97	7	57	201	251	401	8.23e-07	50.4
AT2G23030.1	Lchi32296	29.208	202	131	6	4	196	510	708	1.85e-08	55.8
AT4G40010.1	Lchi29795	29.208	202	118	10	10	196	333	524	1.2e-06	50.4
AT4G33950.1	Lchi12883	29.187	209	128	11	18	213	275	476	6.08e-11	63.9
AT4G33950.1	Lchi28290	29.187	209	128	9	30	225	421	622	2.88e-08	55.5
AT1G78290.2	Lchi04006	29.187	209	123	10	4	196	606	805	4.32e-08	55.1
AT4G40010.1	Lchi31551	29.167	312	160	8	4	260	133	438	1.11e-30	122
AT1G60940.1	Lchi24579	29.167	216	124	10	2	200	220	423	9.61e-11	63.2
AT1G60940.1	Lchi02315	29.154	319	169	11	4	302	110	391	2.53e-28	115
AT4G33950.1	Lchi23526	29.148	223	134	10	10	213	394	611	1.39e-11	65.9
AT5G66880.1	Lchi05119	29.146	199	123	10	27	214	88	279	2.5e-08	55.5
AT4G33950.1	Lchi18875	29.146	199	127	8	45	232	825	1020	6.04e-08	54.7
AT4G33950.1	Lchi35008	29.146	199	127	8	45	232	825	1020	6.15e-08	54.7
AT5G08590.1	Lchi23556	29.146	199	120	9	10	196	159	348	3.52e-06	48.5
AT3G50500.2	Lchi08897	29.143	175	94	6	72	228	255	417	1.55e-07	53.5
AT3G50500.2	Lchi08853	29.143	175	90	8	22	178	22	180	3.68e-07	52
AT1G78290.2	Lchi25175	29.119	261	162	9	28	274	40	291	9.13e-19	87.4
AT5G66880.1	Lchi26644	29.108	213	126	9	15	214	259	459	5.86e-10	60.8
AT5G08590.1	Lchi35015	29.108	213	129	9	2	199	332	537	4.95e-08	54.7
AT5G08590.1	Lchi35200	29.108	213	129	9	2	199	418	623	7.98e-08	53.9
AT1G78290.2	Lchi00174	29.108	213	127	9	10	208	529	731	2.03e-07	52.8
AT5G08590.1	Lchi10638	29.098	244	161	8	58	294	62	300	3.85e-16	78.2
AT4G40010.1	Lchi07488	29.075	227	142	6	45	260	59	277	9.03e-19	87.8
AT2G23030.1	Lchi23189	29.064	203	132	6	3	196	635	834	9.87e-09	57
AT5G66880.1	Lchi03991	29.06	234	133	11	1	214	269	489	2.29e-12	68.2
AT1G60940.1	Lchi32706	29.06	234	132	12	71	282	111	332	2.22e-10	61.6
AT3G50500.2	Lchi16213	29.054	296	160	13	27	285	179	461	8.36e-15	75.5
AT4G33950.1	Lchi28643	29.048	210	131	10	27	225	214	416	5.56e-09	57.8
AT1G60940.1	Lchi14838	29.048	210	129	10	10	206	156	358	1e-08	57
AT5G66880.1	Lchi04169	29.048	210	131	10	28	226	1542	1744	9.48e-08	54.3
AT2G23030.1	Lchi23768	29.048	210	123	10	2	196	523	721	3.45e-07	52
AT4G33950.1	Lchi20090	29.032	186	120	7	42	218	870	1052	1.3e-09	60.1
AT5G66880.1	Lchi30094	29.01	293	160	11	25	278	41	324	7.46e-22	95.5
AT3G50500.2	Lchi30666	29.004	231	127	11	20	228	359	574	5.32e-08	54.7
AT5G66880.1	Lchi06787	29	200	117	9	24	208	478	667	2.91e-09	58.5
AT3G50500.2	Lchi06790	29	200	124	8	25	216	506	695	3.68e-08	55.5
AT5G63650.1	Lchi06161	28.994	169	107	7	56	215	22	186	1.02e-06	49.7
AT3G50500.2	Lchi30238	28.972	214	135	8	17	222	1	205	4.63e-11	63.2
AT3G50500.2	Lchi22169	28.972	214	126	9	28	227	652	853	2e-10	62.4
AT1G60940.1	Lchi02205	28.963	328	175	10	1	276	114	435	7.57e-27	111
AT4G33950.1	Lchi20063	28.959	221	136	9	18	225	301	513	1.85e-09	59.3
AT3G50500.2	Lchi33182	28.959	221	122	11	29	228	543	749	8.28e-08	54.3
AT1G78290.2	Lchi13997	28.947	152	92	6	55	196	182	327	1.65e-07	52.8
AT1G78290.2	Lchi16538	28.934	197	128	7	10	199	118	309	1.67e-11	65.1
AT2G23030.1	Lchi16312	28.934	197	123	7	12	194	9	202	3.99e-08	53.9
AT5G63650.1	Lchi09093	28.931	159	95	7	55	201	212	364	2.47e-06	49.3
AT4G33950.1	Lchi25612	28.922	204	123	6	176	361	106	305	2.01e-14	73.9
AT1G78290.2	Lchi02733	28.922	204	122	9	10	196	89	286	3.09e-08	55.1
AT4G33950.1	Lchi21421	28.916	249	131	15	27	244	188	421	2.07e-07	52.8
AT4G33950.1	Lchi34692	28.916	249	131	15	27	244	168	401	2.1e-07	52.8
AT4G33950.1	Lchi23198	28.91	211	134	9	14	213	95	300	1.91e-10	62.4
AT4G33950.1	Lchi17914	28.91	211	121	10	18	211	363	561	4.4e-08	55.1
AT4G33950.1	Lchi17915	28.91	211	121	10	18	211	606	804	4.81e-08	55.1
AT5G66880.1	Lchi06786	28.91	211	106	11	24	208	355	547	3.67e-07	52
AT3G50500.2	Lchi31149	28.889	225	135	10	16	227	231	443	1.02e-08	57
AT3G50500.2	Lchi34143	28.879	232	134	10	16	228	149	368	4.1e-09	58.2
AT1G60940.1	Lchi23010	28.862	246	164	6	43	281	7	248	1.78e-28	114
AT4G33950.1	Lchi26866	28.856	201	115	9	25	207	215	405	7e-08	54.3
AT4G33950.1	Lchi24322	28.856	201	130	7	27	218	217	413	1.41e-07	53.1
AT3G50500.2	Lchi03637	28.856	201	106	11	20	203	75	255	3.32e-07	51.6
AT1G60940.1	Lchi06958	28.846	208	122	10	10	201	194	391	2.6e-09	58.5
AT1G60940.1	Lchi06956	28.846	208	122	10	10	201	194	391	2.82e-09	58.5
AT4G33950.1	Lchi28645	28.846	208	134	8	27	225	364	566	4.61e-09	58.2
AT4G40010.1	Lchi00077	28.846	208	122	10	10	201	194	391	3.95e-08	54.7
AT5G66880.1	Lchi27749	28.821	229	145	10	19	236	348	569	9.27e-10	60.1
AT1G60940.1	Lchi23684	28.821	229	125	11	10	214	68	282	2.02e-08	55.5
AT5G66880.1	Lchi12479	28.8	250	159	11	15	252	590	832	2.78e-11	65.1
AT4G40010.1	Lchi27274	28.797	316	160	9	4	260	166	475	2.64e-30	121
AT1G60940.1	Lchi28661	28.788	198	124	10	10	196	197	388	2.99e-08	55.5
AT4G33950.1	Lchi06242	28.788	198	115	10	27	201	33	227	1.29e-07	53.5
AT3G50500.2	Lchi07345	28.78	205	134	6	28	227	692	889	4.33e-14	73.9
AT5G08590.1	Lchi06419	28.774	212	127	11	10	207	453	654	2.36e-06	49.7
AT4G33950.1	Lchi28246	28.767	146	81	3	19	162	18	142	1.81e-11	62.8
AT3G50500.2	Lchi12700	28.761	226	133	11	16	225	433	646	5.13e-12	67.4
AT3G50500.2	Lchi04282	28.761	226	123	14	29	228	307	520	3.19e-07	52.4
AT4G33950.1	Lchi01798	28.75	240	157	5	42	274	110	342	3.92e-23	100
AT1G60940.1	Lchi09034	28.743	167	106	5	40	196	137	300	6.17e-10	60.8
AT3G50500.2	Lchi09884	28.743	167	105	5	61	222	796	953	7.08e-09	57.8
AT4G33950.1	Lchi17036	28.72	289	180	10	19	290	341	620	3.57e-25	107
AT4G33950.1	Lchi32535	28.708	209	129	10	18	213	15	216	3.65e-11	63.9
AT4G40010.1	Lchi08811	28.708	209	132	9	4	202	124	325	8.07e-10	60.1
AT3G50500.2	Lchi18271	28.708	209	129	8	27	222	652	853	2.12e-09	59.3
AT4G40010.1	Lchi21814	28.708	209	132	9	4	202	205	406	1.28e-09	59.3
AT3G50500.2	Lchi13611	28.708	209	127	9	24	222	52	248	3.28e-09	58.2
AT1G60940.1	Lchi02046	28.708	209	131	8	10	207	420	621	1.36e-08	56.6
AT1G78290.2	Lchi28223	28.708	209	125	9	9	200	200	401	3.51e-08	55.1
AT3G50500.2	Lchi28936	28.692	237	141	11	24	243	576	801	2.97e-09	58.9
AT3G50500.2	Lchi34609	28.692	237	141	11	24	243	576	801	3.42e-09	58.5
AT4G40010.1	Lchi05989	28.662	157	96	6	1	147	331	481	8.41e-10	60.1
AT4G40010.1	Lchi26913	28.646	192	115	8	10	181	107	296	2.42e-06	48.5
AT3G50500.2	Lchi06793	28.643	199	125	7	25	216	1327	1515	1.8e-09	59.7
AT4G40010.1	Lchi05599	28.641	206	118	9	1	186	13	209	1.46e-11	65.1
AT5G66880.1	Lchi12878	28.641	206	126	8	24	214	449	648	3.84e-09	58.2
AT4G33950.1	Lchi32534	28.638	213	132	10	14	213	329	534	2.47e-10	62
AT5G08590.1	Lchi30382	28.638	213	130	8	2	199	360	565	3.29e-08	55.5
AT1G10940.2	Lchi04172	28.638	213	129	9	10	212	347	546	4.15e-07	52
AT3G50500.2	Lchi31793	28.634	227	131	10	21	228	255	469	8.89e-08	54.3
AT5G66880.1	Lchi10331	28.632	234	131	7	21	222	96	325	8e-11	63.2
AT4G33950.1	Lchi25804	28.631	241	138	14	5	220	161	392	2.57e-11	64.7
AT5G08590.1	Lchi18059	28.571	210	126	7	2	196	213	413	3.04e-11	64.7
AT4G33950.1	Lchi12961	28.571	210	135	7	27	225	92	297	1.86e-10	62
AT3G50500.2	Lchi08690	28.571	224	117	10	25	227	508	709	2.31e-08	55.8
AT3G50500.2	Lchi32007	28.571	210	123	8	27	222	717	913	1.13e-07	53.9
AT3G50500.2	Lchi06047	28.571	210	123	8	27	222	717	913	1.13e-07	53.9
AT4G33950.1	Lchi33449	28.571	245	137	12	27	244	521	754	2.86e-07	52.4
AT1G10940.2	Lchi29959	28.571	217	126	10	10	209	831	1035	1.86e-06	50.1
AT4G40010.1	Lchi28244	28.517	263	151	10	3	260	19	249	2.41e-14	74.3
AT3G50500.2	Lchi33211	28.509	228	132	10	20	228	651	866	1.16e-08	57
AT3G50500.2	Lchi30660	28.509	228	132	10	20	228	230	445	3.09e-08	55.5
AT4G33950.1	Lchi23224	28.507	221	136	10	14	218	91	305	2.94e-13	70.5
AT3G50500.2	Lchi11171	28.507	221	138	10	29	240	52	261	1.86e-09	58.9
AT4G33950.1	Lchi06746	28.505	214	134	8	19	217	2	211	6.8e-13	68.6
AT3G50500.2	Lchi06799	28.5	200	125	8	25	216	691	880	2.87e-08	55.8
AT5G66880.1	Lchi13120	28.485	165	106	6	58	214	347	507	2.68e-09	58.5
AT3G50500.2	Lchi15235	28.436	211	129	7	29	227	835	1035	8.37e-13	70.1
AT5G08590.1	Lchi30243	28.431	204	125	9	5	196	482	676	4.14e-07	52
AT3G50500.2	Lchi07266	28.426	197	123	8	30	222	246	428	2.49e-08	55.8
AT1G78290.2	Lchi03266	28.421	190	125	6	10	191	65	251	4.57e-07	51.6
AT5G63650.1	Lchi21963	28.402	169	96	7	53	202	250	412	5.59e-08	54.7
AT2G23030.1	Lchi08296	28.384	229	145	9	10	224	84	307	3.04e-08	55.1
AT5G08590.1	Lchi35255	28.378	222	137	9	2	208	169	383	2.58e-08	55.5
AT5G66880.1	Lchi01067	28.372	215	137	10	15	217	21	230	4.1e-09	57.4
AT4G33950.1	Lchi04802	28.364	275	175	10	12	271	7	274	3.68e-15	75.1
AT2G23030.1	Lchi03269	28.358	201	111	12	10	191	92	278	2.24e-07	52.4
AT1G78290.2	Lchi24317	28.358	201	131	7	10	201	211	407	6.22e-07	50.8
AT4G40010.1	Lchi16763	28.344	314	162	9	4	260	101	408	1.46e-29	119
AT1G60940.1	Lchi09035	28.333	180	108	7	28	196	126	295	1.54e-06	49.7
AT2G23030.1	Lchi04059	28.322	286	163	14	26	281	728	1001	5.6e-07	51.6
AT4G40010.1	Lchi33872	28.313	166	100	7	53	202	234	396	3.28e-06	48.9
AT5G66880.1	Lchi33339	28.311	219	117	12	19	214	453	654	6.81e-12	67
AT5G66880.1	Lchi20022	28.283	198	128	6	48	234	735	929	1.54e-07	53.5
AT2G23030.1	Lchi07506	28.28	343	174	20	4	292	73	397	1.29e-16	80.5
AT5G63650.1	Lchi29043	28.27	237	136	12	8	228	289	507	3.4e-09	58.2
AT1G78290.2	Lchi05688	28.261	276	156	12	10	254	66	330	4.39e-18	84.3
AT3G50500.2	Lchi26444	28.261	184	114	7	49	222	183	358	2.1e-10	62
AT5G66880.1	Lchi27754	28.261	230	145	10	19	236	257	478	7.3e-10	60.5
AT4G33950.1	Lchi35410	28.218	202	127	9	27	216	34	229	3.68e-07	51.2
AT4G40010.1	Lchi29068	28.205	195	124	9	10	194	826	1014	1.36e-07	53.5
AT4G33950.1	Lchi23510	28.182	220	138	9	14	218	113	327	1.03e-13	72
AT4G40010.1	Lchi11909	28.179	291	161	13	8	260	144	424	3.13e-18	85.5
AT3G50500.2	Lchi35271	28.177	181	118	6	45	222	190	361	1.52e-07	52.8
AT5G66880.1	Lchi03965	28.169	213	124	10	23	219	602	801	3.44e-09	58.5
AT1G10940.2	Lchi01046	28.169	213	130	8	10	212	471	670	1.04e-07	53.9
AT5G66880.1	Lchi31924	28.155	206	133	8	23	219	596	795	5.3e-10	61.2
AT5G66880.1	Lchi34212	28.155	206	133	8	23	219	599	798	6.39e-10	60.8
AT4G40010.1	Lchi29865	28.155	206	130	7	8	201	614	813	7.81e-10	60.5
AT2G23030.1	Lchi22175	28.139	231	125	9	10	201	125	353	5.86e-09	57.4
AT4G33950.1	Lchi02096	28.125	256	168	5	27	274	116	363	3.71e-23	100
AT5G66880.1	Lchi24196	28.125	224	140	10	8	219	55	269	9.45e-09	57.4
AT3G50500.2	Lchi16490	28.125	224	138	11	13	222	32	246	2.88e-08	54.7
AT5G63650.1	Lchi07065	28.125	192	116	10	30	206	439	623	5.34e-06	48.5
AT3G50500.2	Lchi26185	28.111	217	132	8	29	229	434	642	1.39e-10	62.8
AT1G60940.1	Lchi25190	28.105	153	96	7	54	196	107	255	1.51e-06	49.7
AT2G23030.1	Lchi16318	28.095	210	141	5	4	206	432	638	1.77e-12	68.6
AT1G60940.1	Lchi30389	28.095	210	132	9	2	199	415	617	3.67e-09	58.5
AT1G60940.1	Lchi31209	28.095	210	132	9	2	199	427	629	6.8e-09	57.4
AT3G50500.2	Lchi31859	28.095	210	125	11	24	222	321	515	2.83e-07	52.4
AT3G50500.2	Lchi35364	28.095	210	125	11	24	222	349	543	3.03e-07	52.4
AT5G66880.1	Lchi04176	28.079	203	129	9	28	219	348	544	1.59e-07	53.1
AT1G10940.2	Lchi25455	28.079	203	125	9	10	204	237	426	7.28e-06	47.8
AT1G10940.2	Lchi04174	28.07	228	138	10	10	229	436	645	1.15e-08	57
AT3G50500.2	Lchi28899	28.07	228	133	10	20	228	304	519	5.85e-08	54.7
AT1G60940.1	Lchi23219	28.061	196	129	5	10	196	206	398	3.08e-10	61.6
AT4G33950.1	Lchi23513	28.054	221	137	10	14	218	339	553	1.46e-13	72
AT5G63650.1	Lchi25653	28.042	189	108	8	53	219	344	526	1.74e-06	50.1
AT4G40010.1	Lchi28441	28.037	214	126	11	10	202	309	515	3.64e-06	48.9
AT4G40010.1	Lchi18865	28.025	157	97	6	1	147	232	382	6.74e-11	63.5
AT4G33950.1	Lchi08531	28.017	232	139	9	27	235	695	921	4.05e-09	58.5
AT4G33950.1	Lchi28068	28.014	282	173	11	11	273	995	1265	4.92e-16	79.7
AT4G40010.1	Lchi21935	28	300	167	10	1	260	656	946	5.01e-27	112
AT1G78290.2	Lchi03980	28	225	147	6	30	254	16	225	1.97e-20	88.6
AT4G33950.1	Lchi05603	28	300	170	12	11	271	178	470	1.03e-14	75.1
AT5G66880.1	Lchi23504	27.962	211	135	9	15	214	111	315	1.02e-11	65.5
AT1G60940.1	Lchi30194	27.962	211	131	9	2	199	182	384	7.64e-10	60.1
AT4G33950.1	Lchi04037	27.928	222	148	6	72	291	284	495	6.37e-14	72.8
AT2G23030.1	Lchi30387	27.907	215	132	9	4	204	413	618	1.68e-08	56.2
AT3G50500.2	Lchi30732	27.897	233	145	8	32	244	7	236	2.96e-10	60.8
AT3G50500.2	Lchi24652	27.897	233	145	8	32	244	7	236	4.22e-10	60.5
AT4G40010.1	Lchi02169	27.885	208	141	4	25	226	305	509	1.84e-19	89.4
AT1G10940.2	Lchi21195	27.885	208	131	8	10	209	211	407	1.16e-06	50.4
AT3G50500.2	Lchi25652	27.876	226	135	9	16	225	299	512	1.6e-09	59.7
AT1G60940.1	Lchi21197	27.861	201	132	7	10	201	234	430	1.31e-08	56.6
AT5G66880.1	Lchi15237	27.854	219	139	8	15	219	777	990	5.12e-11	64.3
AT5G66880.1	Lchi15240	27.854	219	139	8	15	219	1842	2055	2.07e-10	62.4
AT5G66880.1	Lchi22607	27.854	219	134	10	15	219	346	554	1.22e-09	59.7
AT1G78290.2	Lchi26472	27.854	219	137	10	2	204	426	639	2.63e-07	52.4
AT4G33950.1	Lchi19733	27.852	298	174	13	18	283	17	305	5.52e-17	81.6
AT5G66880.1	Lchi13146	27.844	334	190	15	25	318	44	366	1.02e-19	89.4
AT3G50500.2	Lchi02681	27.83	212	134	9	24	225	536	738	7.17e-09	57.8
AT5G66880.1	Lchi00573	27.826	230	145	11	19	235	309	530	4.07e-10	61.2
AT4G33950.1	Lchi23509	27.805	205	131	8	14	207	277	475	4.91e-12	67
AT1G60940.1	Lchi31510	27.805	205	121	9	10	196	313	508	1.72e-09	59.3
AT3G50500.2	Lchi25461	27.805	205	132	9	24	222	253	447	1.47e-07	53.5
AT4G33950.1	Lchi23343	27.778	288	185	7	27	298	127	407	8.34e-27	112
AT5G08590.1	Lchi07973	27.778	198	127	7	10	196	48	240	6.48e-11	63.2
AT5G63650.1	Lchi12832	27.778	198	132	7	10	199	396	590	2.38e-07	52.8
AT4G40010.1	Lchi04741	27.778	162	102	8	45	199	32	185	1.18e-06	49.7
AT5G08590.1	Lchi16705	27.758	281	165	11	5	265	84	346	9.51e-10	59.7
AT5G08590.1	Lchi16709	27.758	281	165	11	5	265	84	346	1.04e-09	59.3
AT3G50500.2	Lchi25805	27.755	245	153	13	1	230	568	803	2.44e-11	65.5
AT3G50500.2	Lchi33424	27.755	245	153	13	1	230	442	677	2.79e-11	65.1
AT3G50500.2	Lchi25660	27.755	245	147	11	3	228	178	411	8.11e-09	57.4
AT1G60940.1	Lchi19388	27.723	202	134	7	10	203	388	585	8.82e-09	57.4
AT5G66880.1	Lchi07811	27.711	249	143	13	28	251	369	605	2.5e-08	55.8
AT3G50500.2	Lchi24936	27.706	231	149	10	1	222	5	226	3.01e-09	57
AT1G10940.2	Lchi01049	27.7	213	131	8	10	212	471	670	6.7e-08	54.7
AT4G40010.1	Lchi32159	27.7	213	127	11	10	202	307	512	3.01e-06	48.9
AT3G50500.2	Lchi14485	27.692	195	119	8	47	231	202	384	8.83e-08	53.9
AT1G60940.1	Lchi07567	27.686	242	159	9	60	295	141	372	3.88e-15	76.6
AT4G40010.1	Lchi06350	27.682	289	165	11	8	260	77	357	4.14e-19	87.8
AT4G40010.1	Lchi22186	27.682	289	175	6	4	260	26	312	2.01e-18	86.7
AT4G40010.1	Lchi00108	27.682	289	165	12	8	260	77	357	1.38e-18	86.3
AT1G10940.2	Lchi25637	27.679	224	141	10	2	211	376	592	1.17e-06	50.4
AT4G40010.1	Lchi25448	27.679	224	130	12	2	207	483	692	2.63e-06	49.3
AT5G08590.1	Lchi34946	27.67	206	119	10	2	189	155	348	1.08e-07	53.5
AT3G50500.2	Lchi02131	27.67	206	131	9	29	225	778	974	2.98e-07	52.8
AT1G10940.2	Lchi04145	27.67	206	132	7	10	207	345	541	4.65e-07	51.6
AT5G66880.1	Lchi11513	27.66	235	148	11	15	234	680	907	5.94e-11	63.9
AT4G40010.1	Lchi22107	27.653	311	166	14	4	278	206	493	9.57e-13	69.3
AT1G78290.2	Lchi03211	27.65	217	147	5	6	218	37	247	1.81e-14	74.3
AT4G40010.1	Lchi10165	27.638	199	125	10	26	212	4	195	3.25e-06	48.1
AT4G40010.1	Lchi16198	27.636	275	161	13	10	270	91	341	1.34e-17	83.6
AT5G08590.1	Lchi16311	27.619	210	137	7	2	202	66	269	1.28e-10	62.4
AT5G66880.1	Lchi04171	27.619	210	134	10	28	226	215	417	5.22e-08	54.7
AT4G40010.1	Lchi30338	27.606	355	151	11	4	260	99	445	3.63e-26	108
AT3G50500.2	Lchi12881	27.57	214	132	10	20	222	221	422	4.64e-10	61.2
AT3G50500.2	Lchi04348	27.57	214	126	10	23	222	47	245	1.15e-08	56.2
AT3G50500.2	Lchi19328	27.57	214	132	9	17	222	22	220	2.85e-08	55.1
AT4G40010.1	Lchi00016	27.551	196	128	8	4	190	566	756	8.83e-07	50.8
AT3G50500.2	Lchi21971	27.542	236	140	10	12	228	249	472	6.99e-09	57.4
AT3G50500.2	Lchi29264	27.523	218	144	9	16	226	311	521	2.9e-09	58.5
AT3G50500.2	Lchi33054	27.523	218	136	9	20	226	444	650	7e-09	57.8
AT5G66880.1	Lchi00577	27.511	229	149	9	19	236	118	340	8.32e-09	57.4
AT1G60940.1	Lchi26683	27.5	200	130	7	6	194	188	383	1.3e-08	56.2
AT5G66880.1	Lchi24577	27.5	200	132	8	23	214	531	725	2.88e-08	55.5
AT5G66880.1	Lchi35521	27.5	200	132	8	23	214	500	694	3.19e-08	55.5
AT5G08590.1	Lchi24578	27.5	200	132	8	5	196	425	619	3.47e-06	48.9
AT5G08590.1	Lchi04004	27.451	204	134	6	3	196	748	947	3.92e-10	61.6
AT4G40010.1	Lchi09807	27.451	153	95	5	54	196	160	306	8.62e-08	53.5
AT5G08590.1	Lchi00963	27.442	215	134	6	2	201	7	214	5.88e-08	53.9
AT3G50500.2	Lchi05220	27.439	164	108	5	69	226	98	256	1.07e-07	53.5
AT5G66880.1	Lchi18054	27.434	226	133	10	8	214	158	371	3.52e-11	64.3
AT1G60940.1	Lchi33967	27.434	226	134	9	2	208	208	422	1.02e-07	53.5
AT4G33950.1	Lchi21928	27.419	248	141	12	3	219	218	457	5.93e-08	54.3
AT4G40010.1	Lchi16325	27.419	186	123	7	25	202	40	221	2.72e-07	51.6
AT3G50500.2	Lchi31526	27.404	208	134	8	24	225	494	690	4.24e-10	61.2
AT3G50500.2	Lchi31522	27.404	208	134	8	24	225	206	402	8.17e-10	60.1
AT3G50500.2	Lchi31726	27.404	208	134	8	24	225	210	406	1.04e-09	60.1
AT5G66880.1	Lchi26252	27.404	208	131	9	19	214	865	1064	2.32e-08	55.8
AT5G66880.1	Lchi34768	27.397	219	141	10	28	235	361	572	1.56e-08	56.2
AT1G78290.2	Lchi28475	27.386	241	138	11	10	227	232	458	5.19e-07	51.6
AT4G33950.1	Lchi18009	27.372	274	168	9	35	292	194	452	6.22e-16	79
AT1G60940.1	Lchi24316	27.363	201	133	7	10	201	211	407	1.76e-08	55.8
AT1G78290.2	Lchi04410	27.362	307	168	7	1	260	1	299	4.4e-26	109
AT1G60940.1	Lchi09183	27.358	212	133	9	10	208	197	400	1.4e-09	59.3
AT4G33950.1	Lchi18052	27.354	223	122	11	14	213	266	471	7.57e-10	60.5
AT4G33950.1	Lchi21962	27.354	223	133	8	19	219	249	464	1.24e-07	53.5
AT1G60940.1	Lchi04075	27.317	205	115	7	84	260	68	266	8.62e-13	68.9
AT1G78290.2	Lchi05229	27.273	275	163	11	10	254	80	347	1.93e-13	70.9
AT5G66880.1	Lchi04001	27.273	220	126	10	15	214	543	748	1.5e-10	62.8
AT2G23030.1	Lchi26920	27.273	264	158	9	55	290	137	394	7.93e-10	59.7
AT3G50500.2	Lchi25658	27.273	231	131	10	20	228	238	453	1.9e-09	59.3
AT3G50500.2	Lchi35208	27.273	231	131	10	20	228	224	439	3.46e-09	58.2
AT3G50500.2	Lchi34456	27.273	231	131	10	20	228	12	227	3.73e-09	57.4
AT1G78290.2	Lchi07565	27.273	220	116	10	72	266	211	411	6.56e-07	50.8
AT4G40010.1	Lchi33181	27.273	187	104	8	53	221	26	198	9.82e-07	50.8
AT4G33950.1	Lchi24055	27.241	290	173	6	24	279	60	345	1.55e-21	94.7
AT5G66880.1	Lchi03556	27.239	268	175	9	25	280	72	331	1.75e-19	88.6
AT3G50500.2	Lchi30106	27.236	246	147	11	3	228	193	426	1.17e-08	56.6
AT3G50500.2	Lchi15236	27.232	224	141	7	16	227	793	1006	1.08e-11	66.6
AT3G50500.2	Lchi15239	27.232	224	141	7	16	227	793	1006	4.53e-11	64.7
AT5G66880.1	Lchi31858	27.228	202	130	8	23	214	504	698	1.42e-09	59.7
AT3G50500.2	Lchi17407	27.208	283	172	10	26	281	1095	1370	1.34e-16	81.6
AT3G50500.2	Lchi32682	27.193	228	135	10	20	228	248	463	2.99e-08	55.5
AT1G60940.1	Lchi24924	27.184	206	134	7	2	196	108	308	1.35e-09	59.3
AT1G60940.1	Lchi16429	27.179	195	121	6	14	201	51	231	1.79e-09	58.5
AT1G60940.1	Lchi29749	27.179	195	126	7	10	196	273	459	7.74e-07	50.8
AT2G23030.1	Lchi04467	27.16	243	147	8	10	225	92	331	5.81e-08	54.3
AT3G50500.2	Lchi29884	27.149	221	144	8	40	252	285	496	5.52e-08	54.7
AT5G08590.1	Lchi33889	27.143	210	138	7	2	202	95	298	1.5e-09	58.9
AT4G33950.1	Lchi03617	27.138	269	175	8	18	271	879	1141	4.71e-16	79.7
AT5G66880.1	Lchi11664	27.119	236	135	8	33	236	89	319	2.45e-07	52.4
AT3G50500.2	Lchi03624	27.113	284	183	9	23	297	72	340	1.03e-21	94.7
AT4G33950.1	Lchi33055	27.097	310	206	11	2	301	68	367	9.94e-20	89.4
AT3G50500.2	Lchi34607	27.094	203	135	7	24	222	415	608	9.2e-09	57
AT5G66880.1	Lchi12500	27.094	203	121	10	28	214	292	483	3.35e-08	55.1
AT4G33950.1	Lchi28644	27.092	251	149	11	27	265	265	493	2.71e-07	52.4
AT2G23030.1	Lchi16687	27.083	192	125	6	10	190	247	434	3.41e-08	55.1
AT2G23030.1	Lchi12357	27.083	192	125	6	10	190	113	300	3.31e-08	54.7
AT5G66880.1	Lchi22738	27.053	207	136	6	23	218	162	364	1.55e-11	65.5
AT4G33950.1	Lchi16574	27.053	207	135	8	18	213	78	279	5.31e-11	63.5
AT5G63650.1	Lchi04163	27.053	207	136	7	10	208	433	632	6.36e-09	57.8
AT1G60940.1	Lchi25797	27.041	196	131	6	10	196	647	839	1e-07	53.9
AT4G40010.1	Lchi05770	27.039	233	134	8	3	202	935	1164	8.63e-08	54.3
AT3G50500.2	Lchi26895	27.036	307	174	11	19	286	21	316	6.02e-19	88.2
AT4G33950.1	Lchi32295	27.027	222	141	8	14	219	178	394	7.1e-10	60.5
AT3G50500.2	Lchi30242	27	300	188	12	16	295	455	743	4.25e-13	70.9
AT5G63650.1	Lchi16706	27	200	127	7	10	193	36	232	7.31e-10	59.7
AT5G66880.1	Lchi02155	26.984	315	172	13	20	278	22	334	2.71e-17	82.8
AT1G10940.2	Lchi05773	26.977	215	138	8	10	213	281	487	4.07e-08	55.1
AT3G50500.2	Lchi00640	26.961	204	127	10	72	269	79	266	1.01e-12	69.7
AT4G40010.1	Lchi15241	26.943	193	122	9	23	201	280	467	1.35e-06	50.1
AT5G08590.1	Lchi16321	26.923	208	141	6	2	202	138	341	6.96e-10	60.1
AT5G66880.1	Lchi12876	26.923	208	133	7	22	215	502	704	7.64e-08	54.3
AT4G33950.1	Lchi32500	26.923	234	143	9	18	228	17	245	1.61e-07	52.8
AT5G66880.1	Lchi07314	26.908	249	145	13	28	251	548	784	1.58e-08	56.6
AT1G10940.2	Lchi04154	26.901	171	109	6	48	212	256	416	2.42e-06	49.3
AT4G33950.1	Lchi03102	26.875	320	172	11	19	284	53	364	1.61e-17	84
AT4G33950.1	Lchi33326	26.872	227	138	8	14	219	706	925	1.41e-07	53.5
AT3G50500.2	Lchi24169	26.838	272	171	8	26	282	1095	1353	1.97e-15	78.2
AT1G78290.2	Lchi09668	26.838	272	150	11	2	260	57	292	6.44e-11	63.2
AT1G78290.2	Lchi22206	26.829	205	136	8	2	196	623	823	3.71e-08	55.1
AT3G50500.2	Lchi11766	26.809	235	150	10	5	225	219	445	1.62e-07	53.1
AT5G63650.1	Lchi20689	26.797	153	98	6	54	196	28	176	2.41e-06	48.9
AT3G50500.2	Lchi24576	26.794	209	129	8	24	222	485	679	2.55e-07	52.8
AT5G66880.1	Lchi00959	26.786	168	110	7	115	278	901	1059	1.39e-08	56.6
AT3G50500.2	Lchi04344	26.778	239	137	12	16	228	693	919	1.13e-07	53.9
AT3G50500.2	Lchi25641	26.754	228	136	8	20	228	79	294	1.39e-07	53.1
AT4G40010.1	Lchi03210	26.718	262	176	6	10	261	279	534	1.38e-20	92.8
AT2G23030.1	Lchi06728	26.71	307	190	12	4	295	273	559	3.22e-11	64.3
AT1G60940.1	Lchi06307	26.667	225	138	10	10	221	285	495	1.01e-09	60.1
AT2G23030.1	Lchi00578	26.644	289	178	11	4	267	155	434	1.25e-11	65.5
AT3G50500.2	Lchi23554	26.638	229	143	10	4	222	200	413	5.1e-08	54.7
AT5G66880.1	Lchi03262	26.636	214	139	8	5	209	276	480	2.47e-09	58.9
AT5G08590.1	Lchi00571	26.633	199	117	7	38	216	356	545	2.58e-07	52.4
AT4G40010.1	Lchi31547	26.63	184	124	7	26	201	551	731	7.78e-07	50.8
AT4G40010.1	Lchi01867	26.613	248	163	7	26	265	307	543	5.09e-21	94
AT4G40010.1	Lchi06712	26.611	357	166	13	1	272	722	1067	3.42e-25	107
AT5G66880.1	Lchi30005	26.609	233	145	10	12	226	67	291	7.08e-10	60.1
AT3G50500.2	Lchi03574	26.606	218	139	8	16	222	341	548	2.83e-08	55.5
AT5G66880.1	Lchi16564	26.606	218	139	10	11	214	137	347	4.9e-08	54.7
AT1G10940.2	Lchi33968	26.549	226	144	10	2	216	417	631	1.13e-07	53.9
AT1G60940.1	Lchi12885	26.522	230	151	8	2	218	287	511	1.97e-10	62.4
AT3G50500.2	Lchi03268	26.5	200	132	7	24	217	70	260	7.78e-09	57
AT5G66880.1	Lchi18055	26.482	253	141	13	9	233	301	536	2.35e-11	65.1
AT1G10940.2	Lchi31925	26.471	204	127	9	10	204	532	721	7.82e-07	51.2
AT5G63650.1	Lchi26753	26.471	272	150	14	10	248	180	434	3.08e-06	48.9
AT5G66880.1	Lchi26240	26.442	208	133	9	19	214	758	957	1.28e-08	57
AT5G66880.1	Lchi26238	26.442	208	133	9	19	214	1011	1210	1.5e-08	56.6
AT2G23030.1	Lchi24735	26.4	250	136	10	10	223	82	319	3.05e-09	58.2
AT3G50500.2	Lchi33888	26.389	216	141	8	20	228	342	546	1.71e-09	59.3
AT4G33950.1	Lchi23524	26.341	205	139	5	18	213	347	548	7.57e-10	60.5
AT5G08590.1	Lchi33247	26.333	300	174	12	2	263	45	335	3.73e-09	57.8
AT5G08590.1	Lchi27757	26.333	300	174	12	2	263	300	590	3.06e-08	55.5
AT4G33950.1	Lchi23217	26.316	209	138	6	27	222	468	673	1.37e-09	59.7
AT3G50500.2	Lchi25208	26.293	232	137	8	20	228	246	466	2.27e-07	52.8
AT1G60940.1	Lchi03633	26.291	213	143	7	10	213	127	334	3.56e-09	58.2
AT5G66880.1	Lchi18057	26.271	236	112	11	15	214	334	543	4.86e-09	57.8
AT5G63650.1	Lchi21416	26.23	244	144	10	10	227	78	311	1.34e-08	56.2
AT3G50500.2	Lchi17154	26.18	233	139	11	16	228	475	694	5.61e-08	54.7
AT3G50500.2	Lchi28119	26.18	233	139	11	16	228	463	682	5.78e-08	54.7
AT1G60940.1	Lchi02750	26.154	195	133	5	10	196	661	852	5.21e-07	51.6
AT5G63650.1	Lchi04151	26.087	207	138	7	10	208	216	415	5.88e-08	54.3
AT1G60940.1	Lchi35401	26.066	211	135	9	2	199	190	392	7.16e-09	57.4
AT1G60940.1	Lchi35197	26.066	211	135	9	2	199	280	482	1.4e-08	56.6
AT5G66880.1	Lchi05029	26.027	219	145	8	24	231	45	257	2.54e-12	68.2
AT4G33950.1	Lchi23528	26.027	219	144	7	10	213	214	429	7.07e-09	57.4
AT3G50500.2	Lchi20491	26.016	246	150	11	3	228	76	309	1.75e-08	55.8
AT5G08590.1	Lchi04637	26	200	135	5	10	199	827	1023	2.48e-07	52.8
AT1G78290.2	Lchi09350	25.991	227	132	8	55	254	139	356	9.97e-08	53.1
AT4G40010.1	Lchi04140	25.987	304	169	17	10	275	1197	1482	1.8e-06	50.1
AT1G60940.1	Lchi25795	25.98	204	139	6	2	196	926	1126	1.7e-08	56.6
AT1G60940.1	Lchi32742	25.98	204	139	6	2	196	1231	1431	2.27e-08	56.2
AT1G78290.2	Lchi26259	25.98	204	139	6	2	196	622	822	4.35e-08	55.1
AT1G60940.1	Lchi29275	25.98	204	135	6	3	196	578	775	9.27e-08	53.9
AT3G50500.2	Lchi25743	25.974	231	138	9	16	228	433	648	9.69e-08	53.9
AT3G50500.2	Lchi34519	25.974	231	138	9	16	228	463	678	1.97e-07	53.1
AT5G08590.1	Lchi03343	25.893	224	136	11	3	205	344	558	3.05e-06	48.9
AT2G23030.1	Lchi10801	25.874	286	163	10	10	254	80	357	8.92e-10	59.7
AT1G60940.1	Lchi23770	25.854	205	136	6	2	196	547	745	5.86e-08	54.7
AT4G33950.1	Lchi00564	25.85	294	178	11	21	277	4	294	3.28e-13	69.7
AT4G33950.1	Lchi11153	25.846	325	175	14	19	277	22	346	2.45e-14	73.9
AT1G60940.1	Lchi34296	25.837	209	125	7	3	203	187	373	7.67e-08	53.9
AT5G63650.1	Lchi04309	25.83	271	153	13	10	248	273	527	2.35e-06	49.7
AT5G63650.1	Lchi24768	25.83	271	153	13	10	248	87	341	3.66e-06	48.5
AT3G50500.2	Lchi18268	25.82	244	141	7	67	277	429	665	9.67e-11	63.2
AT3G50500.2	Lchi01484	25.806	279	180	10	22	289	38	300	2.41e-12	68.2
AT4G40010.1	Lchi08937	25.806	217	126	9	30	236	814	1005	2.05e-06	49.7
AT4G40010.1	Lchi29028	25.769	260	136	11	53	263	539	790	2.21e-06	49.7
AT4G33950.1	Lchi14214	25.751	233	138	9	85	297	58	275	3.16e-09	57.8
AT5G08590.1	Lchi33800	25.751	233	153	9	2	222	264	488	9.81e-07	50.4
AT5G08590.1	Lchi22958	25.743	202	128	8	10	196	30	224	4.3e-07	50.8
AT5G63650.1	Lchi15289	25.728	206	123	7	10	196	83	277	1.99e-06	49.7
AT1G60940.1	Lchi22208	25.604	207	140	6	10	205	364	567	8.59e-09	57
AT1G60940.1	Lchi15329	25.6	250	147	11	2	227	340	574	1.03e-06	50.4
AT1G78290.2	Lchi25949	25.566	309	174	10	5	260	380	685	7.55e-17	81.6
AT1G78290.2	Lchi27816	25.566	309	174	10	5	260	86	391	4.47e-16	79.3
AT1G78290.2	Lchi22613	25.523	239	123	11	8	201	638	866	5.8e-07	51.2
AT1G60940.1	Lchi05684	25.5	200	137	6	10	201	409	604	2.65e-07	52.4
AT1G60940.1	Lchi10872	25.472	212	115	10	4	194	313	502	1.38e-07	53.1
AT5G63650.1	Lchi04155	25.472	212	137	8	8	208	391	592	6.52e-07	51.2
AT5G08590.1	Lchi16701	25.46	326	195	11	29	336	153	448	4.79e-10	60.8
AT1G10940.2	Lchi04177	25.439	228	144	9	10	229	336	545	7.94e-06	47.8
AT5G66880.1	Lchi06784	25.389	193	133	5	24	208	458	647	1.17e-07	53.5
AT3G50500.2	Lchi25727	25.368	272	175	8	26	282	840	1098	1.73e-12	68.9
AT1G60940.1	Lchi23767	25.366	205	137	6	2	196	632	830	9.3e-08	53.9
AT1G60940.1	Lchi26250	25.366	205	137	6	2	196	597	795	2.7e-07	52.8
AT1G60940.1	Lchi26243	25.366	205	137	6	2	196	596	794	3.66e-07	52
AT4G40010.1	Lchi04808	25.338	296	156	12	1	273	78	331	2.52e-10	61.2
AT4G33950.1	Lchi00783	25.333	225	126	8	19	218	7	214	1.25e-07	53.1
AT4G33950.1	Lchi03439	25.333	225	126	8	19	218	7	214	1.35e-07	53.1
AT4G40010.1	Lchi30201	25.234	321	169	10	4	260	87	400	1.86e-21	94.7
AT5G63650.1	Lchi26237	25.234	214	137	8	2	202	357	560	1.39e-06	50.1
AT4G33950.1	Lchi17863	25.217	230	139	11	27	241	40	251	2.05e-07	52.4
AT5G66880.1	Lchi07691	25.168	298	172	12	28	284	65	352	6.1e-11	63.2
AT1G60940.1	Lchi01729	25.121	207	132	6	10	196	256	459	4.86e-08	54.7
AT5G63650.1	Lchi12611	25.114	219	132	8	10	202	181	393	5.13e-06	48.1
AT3G50500.2	Lchi11494	25.112	223	144	10	29	240	390	600	5.44e-08	54.7
AT4G33950.1	Lchi17037	25.09	279	179	10	19	276	248	517	2.67e-18	86.3
AT3G50500.2	Lchi33385	25.085	295	171	13	29	286	25	306	5.78e-09	57.8
AT2G23030.1	Lchi16484	25.071	351	217	12	10	330	93	427	8.12e-07	50.4
AT2G23030.1	Lchi28869	25	256	125	6	10	199	21	275	2.64e-10	60.5
AT5G08590.1	Lchi10792	25	184	120	6	30	200	518	696	1.19e-06	50.4
AT4G33950.1	Lchi26053	24.918	305	172	9	19	277	2	295	6.3e-13	68.6
AT5G08590.1	Lchi04002	24.852	169	113	5	2	162	361	523	2.76e-06	48.9
AT3G50500.2	Lchi34454	24.793	242	158	8	3	228	236	469	1.39e-07	53.1
AT3G50500.2	Lchi06163	24.713	348	181	13	19	297	136	471	8.26e-13	69.7
AT3G50500.2	Lchi07162	24.691	243	163	10	49	286	57	284	1.94e-12	67.4
AT5G08590.1	Lchi07493	24.679	312	195	12	2	280	324	628	1.06e-11	66.2
AT3G50500.2	Lchi00710	24.658	219	141	8	20	222	183	393	1.02e-09	59.7
AT4G40010.1	Lchi21165	24.638	207	129	9	10	199	453	649	4.12e-06	48.5
AT4G33950.1	Lchi07262	24.59	305	174	8	19	277	2	296	5.57e-14	71.6
AT3G50500.2	Lchi16575	24.576	236	148	9	2	222	406	626	6.11e-09	57.8
AT4G33950.1	Lchi09765	24.561	342	177	9	19	284	23	359	1.76e-16	80.9
AT2G23030.1	Lchi06858	24.542	273	131	11	55	260	89	353	9.77e-10	59.7
AT1G60940.1	Lchi02559	24.454	229	153	10	10	227	281	500	1.56e-06	50.1
AT4G40010.1	Lchi10457	24.405	336	170	10	1	260	182	509	6.01e-19	87.8
AT4G40010.1	Lchi05652	24.324	259	174	7	7	260	118	359	5.4e-08	53.9
AT4G40010.1	Lchi15719	24.314	255	132	8	61	260	831	1079	2.61e-07	52.8
AT1G60940.1	Lchi25205	24.303	251	154	9	2	227	110	349	1.06e-06	50.4
AT1G10940.2	Lchi28788	24.294	354	199	14	1	316	232	554	2.12e-12	68.6
AT3G50500.2	Lchi12032	24.229	227	151	9	72	286	55	272	5.93e-11	63.9
AT5G08590.1	Lchi08745	24.194	310	196	13	10	300	168	457	3.03e-08	55.1
AT3G50500.2	Lchi23213	24.126	286	189	11	16	282	118	394	3.98e-11	64.3
AT4G40010.1	Lchi07046	24.107	336	171	9	1	260	31	358	2.16e-19	88.6
AT5G66880.1	Lchi10854	24.034	233	154	8	3	219	302	527	1.83e-09	59.3
AT5G66880.1	Lchi05278	23.849	239	156	8	15	236	540	769	2.75e-08	55.8
AT4G40010.1	Lchi05275	23.643	258	158	9	26	256	119	364	4.09e-06	48.1
AT5G63650.1	Lchi21535	23.41	346	166	13	4	260	477	812	2.14e-12	68.6
AT1G78290.2	Lchi31798	23.383	201	131	6	29	213	328	521	1.47e-06	50.1
AT3G50500.2	Lchi30771	23.348	227	158	7	3	222	87	304	7.07e-11	63.5
AT5G66880.1	Lchi20812	22.709	251	142	9	76	285	87	326	8.43e-10	59.7
AT3G50500.2	Lchi21526	22.671	322	171	11	25	275	57	371	9.07e-11	63.2
AT1G78290.2	Lchi26508	22.596	208	136	8	58	262	141	326	7.77e-09	56.6
AT4G40010.1	Lchi31998	20.981	367	173	10	1	260	208	564	6.35e-11	63.5
