# Supplementary material for: Genome-Wide Identification and Expression Analysis of SnRK2 Gene Family in Dormant Vegetative Buds of Liriodendron chinense in Response to Abscisic Acid, Chilling, and Photoperiod
Source: Genes (Basel). 2022 Jul 22;13(8):1305. doi: 10.3390/genes13081305 (PMC9331246; doi:10.3390/genes13081305)
Supplement: Supplementary file 1 [file genes-13-01305-s001.zip › Table S4.xls]

## Sheet: Sheet1
Table S4. List of identified domains.
Seq id	Alignment start	Alignment End	Envelope Start	Envelope End	hmm acc	hmm name	hmm start	hmm end	hmm length	bit score	E-value	clan
Lchi13910	59	202	57	202	PF00069	Protein kinase domain	117	264	264	125.8	2e-36	CL0016
Lchi25623	4	260	4	260	PF00069	Protein kinase domain	1	264	264	244	1.9e-72	CL0016
Lchi12999	59	202	57	202	PF00069	Protein kinase domain	117	264	264	126.3	1.5e-36	CL0016
Lchi01348	5	261	5	261	PF00069	Protein kinase domain	1	264	264	244.4	1.4e-72	CL0016
