# Supplementary material for: Genome-Wide Identification and Expression Analysis of SnRK2 Gene Family in Dormant Vegetative Buds of Liriodendron chinense in Response to Abscisic Acid, Chilling, and Photoperiod
Source: Genes (Basel). 2022 Jul 22;13(8):1305. doi: 10.3390/genes13081305 (PMC9331246; doi:10.3390/genes13081305)
Supplement: Supplementary file 1 [file genes-13-01305-s001.zip › Table S8.xlsx]

## Sheet: full details
Table S8. Information of cis-elements detected in the promoter’s regions of SnRK2s family.																	Auxin-responsive element	6				Lchi13910	Lchi00543	Lchi25623	Lchi12999	Lchi01348
Lchi13910	GATA-motif	GATAGGA	631	7	+	Arabidopsis thaliana	part of a light responsive element										MeJA-responsiveness	24			stress	0	0	0	1	1
Lchi13910	Unnamed__2	CCCCGG	1006	6	+	Zea mays											Meristem expression	2			SA	2	0	0	1	1
Lchi13910	Unnamed__2	CCCCGG	1650	6	-	Zea mays											Abscisic acid responsiveness	27			ABA	4	4	7	10	2
Lchi13910	ARE	AAACCA	245	6	+	Zea mays	cis-acting regulatory element essential for the anaerobic induction										Anoxic specific inducibility	2			Ai	4	2	7	3	1
Lchi13910	ARE	AAACCA	876	6	+	Zea mays	cis-acting regulatory element essential for the anaerobic induction										Cell cycle regulation	3			light	14	17	18	20	11
Lchi13910	ARE	AAACCA	2009	6	+	Zea mays	cis-acting regulatory element essential for the anaerobic induction										Circadian control	3			seed	0	0	0	0	0
Lchi13910	ARE	AAACCA	2058	6	+	Zea mays	cis-acting regulatory element essential for the anaerobic induction										Defense and stress responsiveness	2			meri	0	0	0	1	1
Lchi13910	TATA	TATAAAAT	181	8	-	Arabidopsis thaliana											Drought-inducibility	8			GA	2	0	2	2	3
Lchi13910	ABRE	ACGTG	746	5	-	Arabidopsis thaliana	cis-acting element involved in the abscisic acid responsiveness										Anaerobic induction	17			DROUGHT	1	1	1	4	1
Lchi13910	ABRE	ACGTG	1099	5	-	Arabidopsis thaliana	cis-acting element involved in the abscisic acid responsiveness										Gibberellin-responsiveness	9			auxin	2	2	1	1	0
Lchi13910	ABRE	GCCGCGTGGC	1685	9	+	Oryza sativa	cis-acting element involved in the abscisic acid responsiveness										Light responsiveness	80			LT	0	0	2	0	0
Lchi13910	ABRE	ACGTG	2372	5	-	Arabidopsis thaliana	cis-acting element involved in the abscisic acid responsiveness										Low-temperature responsiveness	2			cird	3	0	0	0	0
Lchi13910	CCGTCC-box	CCGTCC	1077	6	+	Petroselinum hortense											Salicylic acid responsiveness	4			meja	2	8	2	10	2
Lchi13910	CCGTCC-box	CCGTCC	1276	6	+	Petroselinum hortense											Seed-specific regulation	2			zein	1	0	0	1	0
Lchi13910	CCGTCC-box	CCGTCC	1609	6	-	Petroselinum hortense											Zein metabolism regulation	2			annoxi	0	0	0	1	1
Lchi13910	motif I	gGTACGTGGCG	2369	10	-	Oryza sativa	cis-acting regulatory element root specific														cell	0	1	1	1	0
Lchi13910	CAAT-box	CAAT	72	4	-	Nicotiana glutinosa																35	35	41	56	24
Lchi13910	CAAT-box	CAAT	282	4	-	Nicotiana glutinosa																Hormone responsive	Stress responsive	Growth and biological process	Metabolic responsive
Lchi13910	CAAT-box	CAAAT	326	5	-	Pisum sativum	common cis-acting element in promoter and enhancer regions										Hormone responsive CREs		Auxin responsive	6	Lchi13910	12	18	0	5
Lchi13910	CAAT-box	CAAAT	534	5	+	Pisum sativum	common cis-acting element in promoter and enhancer regions												Methyl jasmonate	24	Lchi00543	14	18	1	2
Lchi13910	CAAT-box	CAAT	708	4	+	Nicotiana glutinosa													Abscisic acid responsive	27	Lchi25623	12	21	1	7
Lchi13910	CAAT-box	CCAAT	740	5	+	Arabidopsis thaliana	common cis-acting element in promoter and enhancer regions												Gibberellin-responsiveness	9	Lchi12999	24	26	2	4
Lchi13910	CAAT-box	CAAT	741	4	+	Nicotiana glutinosa													Salicylic acid responsiveness	4	Lchi01348	8	14	1	1
Lchi13910	CAAT-box	CAAT	769	4	-	Nicotiana glutinosa																70	97	5	19	191
Lchi13910	CAAT-box	CCAAT	782	5	-	Arabidopsis thaliana	common cis-acting element in promoter and enhancer regions										Stress responsive CREs		Anoxic specific inducibility	2
Lchi13910	CAAT-box	CAAT	995	4	-	Nicotiana glutinosa													Circadian control	3
Lchi13910	CAAT-box	CAAAT	1067	5	+	Pisum sativum	common cis-acting element in promoter and enhancer regions												Defense and stress responsiveness	2
Lchi13910	CAAT-box	CAAT	1172	4	-	Nicotiana glutinosa													Drought-inducibility	8
Lchi13910	CAAT-box	CAAT	1236	4	-	Nicotiana glutinosa													Light responsiveness	80
Lchi13910	CAAT-box	CAAAT	1266	5	+	Pisum sativum	common cis-acting element in promoter and enhancer regions												Low-temperature responsiveness	2
Lchi13910	CAAT-box	CAAT	1385	4	-	Nicotiana glutinosa
Lchi13910	CAAT-box	CAAT	1451	4	+	Nicotiana glutinosa											Growth and biological process responsive CREs		Meristem expression	2
Lchi13910	CAAT-box	CAAT	1515	4	+	Nicotiana glutinosa													Cell cycle regulation	3
Lchi13910	CAAT-box	CAAAT	1620	5	-	Pisum sativum	common cis-acting element in promoter and enhancer regions
Lchi13910	CAAT-box	CAAT	1663	4	+	Nicotiana glutinosa
Lchi13910	CAAT-box	CAAT	1792	4	-	Nicotiana glutinosa											Metabolic responsive CREs		Anaerobic induction	17
Lchi13910	CAAT-box	CAAAT	1831	5	+	Pisum sativum	common cis-acting element in promoter and enhancer regions												Zein metabolism regulation	2
Lchi13910	CAAT-box	CAAAT	1949	5	+	Pisum sativum	common cis-acting element in promoter and enhancer regions
Lchi13910	CAAT-box	CAAT	1959	4	-	Nicotiana glutinosa
Lchi13910	CAAT-box	CAAT	2019	4	+	Nicotiana glutinosa
Lchi13910	CAAT-box	CAAAT	2033	5	-	Pisum sativum	common cis-acting element in promoter and enhancer regions
Lchi13910	CAAT-box	CAAT	2068	4	+	Nicotiana glutinosa
Lchi13910	CAAT-box	CAAT	2092	4	-	Nicotiana glutinosa
Lchi13910	CAAT-box	CAAAT	2117	5	+	Pisum sativum	common cis-acting element in promoter and enhancer regions
Lchi13910	CAAT-box	CAACCAACTCC	2317	10	+	Arabidopsis thaliana	common cis-acting element in promoter and enhancer regions
Lchi13910	TCA-element	CCATCTTTTT	1081	9	+	Nicotiana tabacum	cis-acting element involved in salicylic acid responsiveness
Lchi13910	TCA-element	CCATCTTTTT	1601	9	-	Nicotiana tabacum	cis-acting element involved in salicylic acid responsiveness
Lchi13910	TGACG-motif	TGACG	356	5	+	Hordeum vulgare	cis-acting regulatory element involved in the MeJA-responsiveness
Lchi13910	O2-site	GATGATGTGG	2433	9	+	Zea mays	cis-acting regulatory element involved in zein metabolism regulation
Lchi13910	Box 4	ATTAAT	555	6	+	Petroselinum crispum	part of a conserved DNA module involved in light responsiveness
Lchi13910	Box 4	ATTAAT	1881	6	-	Petroselinum crispum	part of a conserved DNA module involved in light responsiveness
Lchi13910	Box 4	ATTAAT	1901	6	-	Petroselinum crispum	part of a conserved DNA module involved in light responsiveness
Lchi13910	Box 4	ATTAAT	1968	6	-	Petroselinum crispum	part of a conserved DNA module involved in light responsiveness
Lchi13910	Box 4	ATTAAT	2249	6	-	Petroselinum crispum	part of a conserved DNA module involved in light responsiveness
Lchi13910	circadian	CAAAGATATC	1015	9	+	Lycopersicon esculentum	cis-acting regulatory element involved in circadian control
Lchi13910	circadian	CAAAGATATC	1019	9	-	Lycopersicon esculentum	cis-acting regulatory element involved in circadian control
Lchi13910	circadian	CAAAGATATC	1579	9	-	Lycopersicon esculentum	cis-acting regulatory element involved in circadian control
Lchi13910	CGTCA-motif	CGTCA	356	5	-	Hordeum vulgare	cis-acting regulatory element involved in the MeJA-responsiveness
Lchi13910	Unnamed__4	CTCC	330	4	-	Petroselinum hortense
Lchi13910	Unnamed__4	CTCC	402	4	-	Petroselinum hortense
Lchi13910	Unnamed__4	CTCC	443	4	-	Petroselinum hortense
Lchi13910	Unnamed__4	CTCC	639	4	-	Petroselinum hortense
Lchi13910	Unnamed__4	CTCC	670	4	+	Petroselinum hortense
Lchi13910	Unnamed__4	CTCC	716	4	+	Petroselinum hortense
Lchi13910	Unnamed__4	CTCC	729	4	-	Petroselinum hortense
Lchi13910	Unnamed__4	CTCC	755	4	-	Petroselinum hortense
Lchi13910	Unnamed__4	CTCC	944	4	-	Petroselinum hortense
Lchi13910	Unnamed__4	CTCC	970	4	+	Petroselinum hortense
Lchi13910	Unnamed__4	CTCC	988	4	-	Petroselinum hortense
Lchi13910	Unnamed__4	CTCC	1075	4	+	Petroselinum hortense
Lchi13910	Unnamed__4	CTCC	1274	4	+	Petroselinum hortense
Lchi13910	Unnamed__4	CTCC	1399	4	-	Petroselinum hortense
Lchi13910	Unnamed__4	CTCC	1613	4	-	Petroselinum hortense
Lchi13910	Unnamed__4	CTCC	1670	4	+	Petroselinum hortense
Lchi13910	Unnamed__4	CTCC	1897	4	-	Petroselinum hortense
Lchi13910	Unnamed__4	CTCC	2235	4	+	Petroselinum hortense
Lchi13910	Unnamed__4	CTCC	2263	4	+	Petroselinum hortense
Lchi13910	Unnamed__4	CTCC	2294	4	+	Petroselinum hortense
Lchi13910	Unnamed__4	CTCC	2297	4	+	Petroselinum hortense
Lchi13910	Unnamed__4	CTCC	2330	4	+	Petroselinum hortense
Lchi13910	Myb	TAACTG	1921	6	-	Arabidopsis thaliana
Lchi13910	Myb	CAACTG	2444	6	+	Arabidopsis thaliana
Lchi13910	TGA-element	AACGAC	405	6	-	Brassica oleracea	auxin-responsive element
Lchi13910	TGA-element	AACGAC	1701	6	-	Brassica oleracea	auxin-responsive element
Lchi13910	TCT-motif	TCTTAC	261	6	-	Arabidopsis thaliana	part of a light responsive element
Lchi13910	TCT-motif	TCTTAC	1291	6	-	Arabidopsis thaliana	part of a light responsive element
Lchi13910	TCT-motif	TCTTAC	1321	6	-	Arabidopsis thaliana	part of a light responsive element
Lchi13910	CCGTCC motif	CCGTCC	1077	6	+	Nicotiana tabacum
Lchi13910	CCGTCC motif	CCGTCC	1276	6	+	Nicotiana tabacum
Lchi13910	CCGTCC motif	CCGTCC	1609	6	-	Nicotiana tabacum
Lchi13910	TATA-box	taTATAAAtc	150	9	-	Arabidopsis thaliana	core promoter element around -30 of transcription start
Lchi13910	TATA-box	TATAAAT	151	7	-	Brassica juncea	core promoter element around -30 of transcription start
Lchi13910	TATA-box	TATAAA	152	6	-	Helianthus annuus	core promoter element around -30 of transcription start
Lchi13910	TATA-box	TATAA	153	5	-	Arabidopsis thaliana	core promoter element around -30 of transcription start
Lchi13910	TATA-box	TATA	154	4	+	Arabidopsis thaliana	core promoter element around -30 of transcription start
Lchi13910	TATA-box	TATAAAA	182	7	-	Pisum sativum	core promoter element around -30 of transcription start
Lchi13910	TATA-box	TATAAA	183	6	-	Helianthus annuus	core promoter element around -30 of transcription start
Lchi13910	TATA-box	TATAA	184	5	-	Arabidopsis thaliana	core promoter element around -30 of transcription start
Lchi13910	TATA-box	TATA	185	4	+	Arabidopsis thaliana	core promoter element around -30 of transcription start
Lchi13910	TATA-box	TATAAAT	474	7	-	Brassica juncea	core promoter element around -30 of transcription start
Lchi13910	TATA-box	TATAAA	475	6	-	Helianthus annuus	core promoter element around -30 of transcription start
Lchi13910	TATA-box	TATAA	476	5	-	Arabidopsis thaliana	core promoter element around -30 of transcription start
Lchi13910	TATA-box	TATA	477	4	+	Arabidopsis thaliana	core promoter element around -30 of transcription start
Lchi13910	TATA-box	ATATAT	812	6	+	Brassica napus	core promoter element around -30 of transcription start
Lchi13910	TATA-box	TATA	813	4	+	Arabidopsis thaliana	core promoter element around -30 of transcription start
Lchi13910	TATA-box	ATTATA	1113	6	+	Brassica napus	core promoter element around -30 of transcription start
Lchi13910	TATA-box	TATAA	1114	5	-	Arabidopsis thaliana	core promoter element around -30 of transcription start
Lchi13910	TATA-box	TATA	1115	4	+	Arabidopsis thaliana	core promoter element around -30 of transcription start
Lchi13910	TATA-box	TACAAAA	1287	7	-	Oryza sativa	core promoter element around -30 of transcription start
Lchi13910	TATA-box	TATAAA	1415	6	-	Helianthus annuus	core promoter element around -30 of transcription start
Lchi13910	TATA-box	TATAA	1416	5	-	Arabidopsis thaliana	core promoter element around -30 of transcription start
Lchi13910	TATA-box	TATA	1417	4	-	Arabidopsis thaliana	core promoter element around -30 of transcription start
Lchi13910	TATA-box	TATAAAA	1570	7	-	Pisum sativum	core promoter element around -30 of transcription start
Lchi13910	TATA-box	TATAAA	1571	6	-	Helianthus annuus	core promoter element around -30 of transcription start
Lchi13910	TATA-box	TATAA	1572	5	-	Arabidopsis thaliana	core promoter element around -30 of transcription start
Lchi13910	TATA-box	TATA	1573	4	-	Arabidopsis thaliana	core promoter element around -30 of transcription start
Lchi13910	TATA-box	TATA	1636	4	-	Arabidopsis thaliana	core promoter element around -30 of transcription start
Lchi13910	TATA-box	TATA	1859	4	-	Arabidopsis thaliana	core promoter element around -30 of transcription start
Lchi13910	TATA-box	taTATAAAtc	1900	9	-	Arabidopsis thaliana	core promoter element around -30 of transcription start
Lchi13910	TATA-box	ATATAT	1905	6	-	Brassica napus	core promoter element around -30 of transcription start
Lchi13910	TATA-box	TATA	1906	4	-	Arabidopsis thaliana	core promoter element around -30 of transcription start
Lchi13910	TATA-box	TATAA	1924	5	-	Arabidopsis thaliana	core promoter element around -30 of transcription start
Lchi13910	TATA-box	TATA	1925	4	-	Arabidopsis thaliana	core promoter element around -30 of transcription start
Lchi13910	TATA-box	ATATAT	2021	6	-	Brassica napus	core promoter element around -30 of transcription start
Lchi13910	TATA-box	TATA	2022	4	-	Arabidopsis thaliana	core promoter element around -30 of transcription start
Lchi13910	TATA-box	ATATAT	2070	6	-	Brassica napus	core promoter element around -30 of transcription start
Lchi13910	TATA-box	TATA	2071	4	-	Arabidopsis thaliana	core promoter element around -30 of transcription start
Lchi13910	TATA-box	TATA	2113	4	-	Arabidopsis thaliana	core promoter element around -30 of transcription start
Lchi13910	TATA-box	TATA	2160	4	-	Arabidopsis thaliana	core promoter element around -30 of transcription start
Lchi13910	MYB	TAACCA	367	6	+	Arabidopsis thaliana
Lchi13910	MYB	CAACCA	2317	6	+	Arabidopsis thaliana
Lchi13910	G-Box	CACGTT	1099	6	+	Pisum sativum	cis-acting regulatory element involved in light responsiveness
Lchi13910	MBS	CAACTG	2444	6	+	Arabidopsis thaliana	MYB binding site involved in drought-inducibility
Lchi13910	ACE	GCGACGTACC	2370	9	+	Petroselinum crispum	cis-acting element involved in light responsiveness
Lchi13910	CCAAT-box	CAACGG	796	6	+	Hordeum vulgare	MYBHv1 binding site
Lchi13910	CCAAT-box	CAACGG	1941	6	+	Hordeum vulgare	MYBHv1 binding site
Lchi13910	CCAAT-box	CAACGG	2354	6	+	Hordeum vulgare	MYBHv1 binding site
Lchi13910	TATC-box	TATCCCA	2024	7	+	Oryza sativa	cis-acting element involved in gibberellin-responsiveness
Lchi13910	STRE	AGGGG	50	5	+	Arabidopsis thaliana
Lchi13910	STRE	AGGGG	2206	5	+	Arabidopsis thaliana
Lchi13910	STRE	AGGGG	2238	5	-	Arabidopsis thaliana
Lchi13910	ABRE3a	TACGTG	2372	6	-	Zea mays
Lchi13910	MYB-like sequence	TAACCA	367	6	+	Arabidopsis thaliana
Lchi13910	AAGAA-motif	GAAAGAA	2388	7	-	Avena sativa
Lchi13910	Unnamed__1	CGTGG	745	5	-	Zea mays
Lchi13910	Unnamed__1	CGTGG	1098	5	-	Zea mays
Lchi13910	Unnamed__1	CGTGG	1589	5	+	Zea mays
Lchi13910	Unnamed__1	CGTGG	1689	5	+	Zea mays
Lchi13910	Unnamed__1	CGTGG	1836	5	+	Zea mays
Lchi13910	Unnamed__1	CGTGG	2371	5	-	Zea mays
Lchi13910	as-1	TGACG	356	5	+	Arabidopsis thaliana
Lchi13910	ATCT-motif	AATCTAATCC	2085	9	-	Pisum sativum	part of a conserved DNA module involved in light responsiveness
Lchi13910	P-box	CCTTTTG	2171	7	-	Oryza sativa	gibberellin-responsive element
Lchi13910	W box	TTGACC	517	6	-	Arabidopsis thaliana
Lchi13910	TCA	TCATCTTCAT	2259	9	+	Pisum sativum
Lchi13910	MYC	CATGTG	600	6	+	Arabidopsis thaliana
Lchi13910	MYC	CATGTG	911	6	-	Arabidopsis thaliana
Lchi13910	MYC	CATGTG	1141	6	+	Arabidopsis thaliana
Lchi13910	MYC	CATGTG	1776	6	-	Arabidopsis thaliana
Lchi13910	MYC	CATGTG	1805	6	-	Arabidopsis thaliana
Lchi13910	ABRE4	CACGTA	2372	6	+	Zea mays
Lchi13910	G-box	CACGTC	746	6	+	Zea mays	cis-acting regulatory element involved in light responsiveness
Lchi13910	G-box	TACGTG	2372	6	-	Arabidopsis thaliana	cis-acting regulatory element involved in light responsiveness
Lchi13910		motif_sequence	171	4	+	organism	short_function
Lchi13910		motif_sequence	221	4	-	organism	short_function
Lchi13910		motif_sequence	421	4	+	organism	short_function
Lchi13910		motif_sequence	427	4	-	organism	short_function
Lchi13910		motif_sequence	1012	4	-	organism	short_function
Lchi13910		motif_sequence	1026	4	+	organism	short_function
Lchi13910		motif_sequence	1127	4	-	organism	short_function
Lchi13910		motif_sequence	1305	4	-	organism	short_function
Lchi13910		motif_sequence	1559	4	+	organism	short_function
Lchi13910		motif_sequence	1897	4	-	organism	short_function
Lchi13910		motif_sequence	2014	4	+	organism	short_function
Lchi13910		motif_sequence	2063	4	+	organism	short_function
Lchi13910		motif_sequence	2122	4	+	organism	short_function
Lchi13910		motif_sequence	2149	4	+	organism	short_function
Lchi13910		motif_sequence	2233	4	+	organism	short_function
Lchi13910		motif_sequence	2261	4	+	organism	short_function
Lchi13910		motif_sequence	2292	4	+	organism	short_function
Lchi13910		motif_sequence	2311	4	+	organism	short_function
Lchi13910		motif_sequence	2380	4	+	organism	short_function
Lchi13910	RY-element	CATGCATG	913	8	+	Helianthus annuus	cis-acting regulatory element involved in seed-specific regulation
Lchi13910	MYB recognition site	CCGTTG	796	6	-	Arabidopsis thaliana
Lchi13910	MYB recognition site	CCGTTG	1941	6	-	Arabidopsis thaliana
Lchi13910	MYB recognition site	CCGTTG	2354	6	-	Arabidopsis thaliana
Lchi13910	WRE3	CCACCT	1341	6	-	Pisum sativum
Lchi13910	WRE3	CCACCT	2326	6	+	Pisum sativum
Lchi13910	A-box	CCGTCC	1077	6	+	Petroselinum crispum	cis-acting regulatory element
Lchi13910	A-box	CCGTCC	1276	6	+	Petroselinum crispum	cis-acting regulatory element
Lchi13910	A-box	CCGTCC	1609	6	-	Petroselinum crispum	cis-acting regulatory element
Lchi00543	TGA-element	AACGAC	754	6	+	Brassica oleracea	auxin-responsive element
Lchi00543	STRE	AGGGG	1679	5	+	Arabidopsis thaliana
Lchi00543	STRE	AGGGG	2170	5	+	Arabidopsis thaliana
Lchi00543	Unnamed__4	CTCC	99	4	+	Petroselinum hortense
Lchi00543	Unnamed__4	CTCC	840	4	-	Petroselinum hortense
Lchi00543	Unnamed__4	CTCC	1045	4	+	Petroselinum hortense
Lchi00543	Unnamed__4	CTCC	1436	4	+	Petroselinum hortense
Lchi00543	Unnamed__4	CTCC	1929	4	+	Petroselinum hortense
Lchi00543	Unnamed__4	CTCC	1965	4	-	Petroselinum hortense
Lchi00543	Unnamed__4	CTCC	2392	4	+	Petroselinum hortense
Lchi00543	Unnamed__4	CTCC	2402	4	+	Petroselinum hortense
Lchi00543	WRE3	CCACCT	344	6	+	Pisum sativum
Lchi00543	WRE3	CCACCT	1991	6	-	Pisum sativum
Lchi00543		motif_sequence	23	4	+	organism	short_function
Lchi00543		motif_sequence	97	4	+	organism	short_function
Lchi00543		motif_sequence	144	4	+	organism	short_function
Lchi00543		motif_sequence	1061	4	+	organism	short_function
Lchi00543		motif_sequence	1079	4	-	organism	short_function
Lchi00543		motif_sequence	1093	4	+	organism	short_function
Lchi00543		motif_sequence	1095	4	-	organism	short_function
Lchi00543		motif_sequence	1139	4	+	organism	short_function
Lchi00543		motif_sequence	1201	4	-	organism	short_function
Lchi00543		motif_sequence	1333	4	-	organism	short_function
Lchi00543		motif_sequence	1376	4	-	organism	short_function
Lchi00543		motif_sequence	1386	4	+	organism	short_function
Lchi00543		motif_sequence	1911	4	+	organism	short_function
Lchi00543		motif_sequence	2002	4	+	organism	short_function
Lchi00543		motif_sequence	2458	4	-	organism	short_function
Lchi00543		motif_sequence	2483	4	-	organism	short_function
Lchi00543		motif_sequence	2490	4	-	organism	short_function
Lchi00543	ARE	AAACCA	458	6	-	Zea mays	cis-acting regulatory element essential for the anaerobic induction
Lchi00543	ARE	AAACCA	1805	6	+	Zea mays	cis-acting regulatory element essential for the anaerobic induction
Lchi00543	CCGTCC-box	CCGTCC	2102	6	+	Petroselinum hortense
Lchi00543	chs-CMA2a	TCACTTGA	515	8	+	Petroselinum crispum	part of a light responsive element
Lchi00543	GATA-motif	GATAGGG	1847	7	+	Pisum sativum	part of a light responsive element
Lchi00543	MYB	TAACCA	806	6	+	Arabidopsis thaliana
Lchi00543	MYB	CAACCA	968	6	-	Arabidopsis thaliana
Lchi00543	MYB	CAACCA	1442	6	-	Arabidopsis thaliana
Lchi00543	MYB	CAACCA	1639	6	+	Arabidopsis thaliana
Lchi00543	MYB	TAACCA	1684	6	-	Arabidopsis thaliana
Lchi00543	MYB	TAACCA	2175	6	-	Arabidopsis thaliana
Lchi00543	MYB	TAACCA	2279	6	-	Arabidopsis thaliana
Lchi00543	G-box	CACGTG	2418	6	-	Arabidopsis thaliana	cis-acting regulatory element involved in light responsiveness
Lchi00543	MBS	CAACTG	765	6	-	Arabidopsis thaliana	MYB binding site involved in drought-inducibility
Lchi00543	CCGTCC motif	CCGTCC	2102	6	+	Nicotiana tabacum
Lchi00543	Box 4	ATTAAT	1015	6	+	Petroselinum crispum	part of a conserved DNA module involved in light responsiveness
Lchi00543	Gap-box	CAAATGAA(A/G)A	1286	9	-	Arabidopsis thaliana	part of a light responsive element
Lchi00543	WUN-motif	AAATTACTA	1576	9	+	Nicotiana glutinosa
Lchi00543	G-Box	CACGTT	811	6	-	Pisum sativum	cis-acting regulatory element involved in light responsiveness
Lchi00543	G-Box	CACGTG	2418	6	-	Pisum sativum	cis-acting regulatory element involved in light responsiveness
Lchi00543	CAAT-box	CAAT	244	4	+	Nicotiana glutinosa
Lchi00543	CAAT-box	CAAT	413	4	-	Nicotiana glutinosa
Lchi00543	CAAT-box	CAAT	475	4	+	Nicotiana glutinosa
Lchi00543	CAAT-box	CAAT	477	4	-	Nicotiana glutinosa
Lchi00543	CAAT-box	CCAAT	490	5	-	Arabidopsis thaliana	common cis-acting element in promoter and enhancer regions
Lchi00543	CAAT-box	CAAT	598	4	+	Nicotiana glutinosa
Lchi00543	CAAT-box	CCAAT	610	5	-	Arabidopsis thaliana	common cis-acting element in promoter and enhancer regions
Lchi00543	CAAT-box	CAAAT	699	5	+	Pisum sativum	common cis-acting element in promoter and enhancer regions
Lchi00543	CAAT-box	CAAT	702	4	-	Nicotiana glutinosa
Lchi00543	CAAT-box	CAAAT	849	5	+	Pisum sativum	common cis-acting element in promoter and enhancer regions
Lchi00543	CAAT-box	CAAT	892	4	+	Nicotiana glutinosa
Lchi00543	CAAT-box	CAAT	942	4	+	Nicotiana glutinosa
Lchi00543	CAAT-box	CAAAT	981	5	-	Pisum sativum	common cis-acting element in promoter and enhancer regions
Lchi00543	CAAT-box	CAAT	1073	4	-	Nicotiana glutinosa
Lchi00543	CAAT-box	CCAAT	1129	5	+	Arabidopsis thaliana	common cis-acting element in promoter and enhancer regions
Lchi00543	CAAT-box	CAAT	1130	4	+	Nicotiana glutinosa
Lchi00543	CAAT-box	CAAT	1235	4	-	Nicotiana glutinosa
Lchi00543	CAAT-box	CAAT	1249	4	-	Nicotiana glutinosa
Lchi00543	CAAT-box	CAAAT	1291	5	-	Pisum sativum	common cis-acting element in promoter and enhancer regions
Lchi00543	CAAT-box	CAAT	1340	4	-	Nicotiana glutinosa
Lchi00543	CAAT-box	CAAAT	1393	5	-	Pisum sativum	common cis-acting element in promoter and enhancer regions
Lchi00543	CAAT-box	CCAAT	1440	5	-	Arabidopsis thaliana	common cis-acting element in promoter and enhancer regions
Lchi00543	CAAT-box	CCAAT	1481	5	-	Arabidopsis thaliana	common cis-acting element in promoter and enhancer regions
Lchi00543	CAAT-box	CAAT	1525	4	-	Nicotiana glutinosa
Lchi00543	CAAT-box	CAAAT	1575	5	+	Pisum sativum	common cis-acting element in promoter and enhancer regions
Lchi00543	CAAT-box	CAAT	1727	4	+	Nicotiana glutinosa
Lchi00543	CAAT-box	CAAAT	1735	5	-	Pisum sativum	common cis-acting element in promoter and enhancer regions
Lchi00543	CAAT-box	CAAAT	1763	5	+	Pisum sativum	common cis-acting element in promoter and enhancer regions
Lchi00543	CAAT-box	CAAT	1875	4	-	Nicotiana glutinosa
Lchi00543	CAAT-box	CAAAT	1905	5	-	Pisum sativum	common cis-acting element in promoter and enhancer regions
Lchi00543	CAAT-box	CAAAT	1945	5	-	Pisum sativum	common cis-acting element in promoter and enhancer regions
Lchi00543	CAAT-box	CAAT	2114	4	+	Nicotiana glutinosa
Lchi00543	CAAT-box	CAAAT	2292	5	+	Pisum sativum	common cis-acting element in promoter and enhancer regions
Lchi00543	CAAT-box	CAAT	2305	4	+	Nicotiana glutinosa
Lchi00543	I-box	GTATAAGGCC	1346	10	-	Larix laricina	part of a light responsive element
Lchi00543	I-box	cCATATCCAAT	1967	10	-	Flaveria trinervia	part of a light responsive element
Lchi00543	I-box	cCATATCCAAT	2029	10	-	Flaveria trinervia	part of a light responsive element
Lchi00543	GT1-motif	GGTTAAT	804	7	-	Avena sativa	light responsive element
Lchi00543	GT1-motif	GGTTAA	805	6	-	Arabidopsis thaliana	light responsive element
Lchi00543	GT1-motif	GGTTAA	1418	6	+	Arabidopsis thaliana	light responsive element
Lchi00543	GT1-motif	GGTTAAT	1685	7	+	Avena sativa	light responsive element
Lchi00543	GT1-motif	GGTTAAT	2176	7	+	Avena sativa	light responsive element
Lchi00543	AuxRR-core	GGTCCAT	553	7	-	Nicotiana tabacum	cis-acting regulatory element involved in auxin responsiveness
Lchi00543	MRE	AACCTAA	1538	7	-	Petroselinum crispum	MYB binding site involved in light responsiveness
Lchi00543	MRE	AACCTAA	1786	7	-	Petroselinum crispum	MYB binding site involved in light responsiveness
Lchi00543	MYC	CAATTG	475	6	+	Arabidopsis thaliana
Lchi00543	MYC	CATTTG	980	6	+	Arabidopsis thaliana
Lchi00543	MYC	CATGTG	1204	6	+	Arabidopsis thaliana
Lchi00543	MYC	CATTTG	1290	6	+	Arabidopsis thaliana
Lchi00543	as-1	TGACG	1296	5	-	Arabidopsis thaliana
Lchi00543	as-1	TGACG	1490	5	-	Arabidopsis thaliana
Lchi00543	as-1	TGACG	1502	5	+	Arabidopsis thaliana
Lchi00543	as-1	TGACG	1505	5	-	Arabidopsis thaliana
Lchi00543	ERE	ATTTCATA	1031	8	+	Nicotiana glutinos
Lchi00543	ERE	ATTTTAAA	2153	8	-	Nicotiana glutinos
Lchi00543	W box	TTGACC	47	6	-	Arabidopsis thaliana
Lchi00543	W box	TTGACC	168	6	-	Arabidopsis thaliana
Lchi00543	Unnamed__2	CCCCGG	2340	6	+	Zea mays
Lchi00543	Unnamed__1	CGTGG	1023	5	-	Zea mays
Lchi00543	Unnamed__1	CGTGG	2424	5	-	Zea mays
Lchi00543	Myb	CAACTG	765	6	-	Arabidopsis thaliana
Lchi00543	Myb	TAACTG	1369	6	+	Arabidopsis thaliana
Lchi00543	TGACG-motif	TGACG	1296	5	-	Hordeum vulgare	cis-acting regulatory element involved in the MeJA-responsiveness
Lchi00543	TGACG-motif	TGACG	1490	5	-	Hordeum vulgare	cis-acting regulatory element involved in the MeJA-responsiveness
Lchi00543	TGACG-motif	TGACG	1502	5	+	Hordeum vulgare	cis-acting regulatory element involved in the MeJA-responsiveness
Lchi00543	TGACG-motif	TGACG	1505	5	-	Hordeum vulgare	cis-acting regulatory element involved in the MeJA-responsiveness
Lchi00543	CGTCA-motif	CGTCA	1296	5	+	Hordeum vulgare	cis-acting regulatory element involved in the MeJA-responsiveness
Lchi00543	CGTCA-motif	CGTCA	1490	5	+	Hordeum vulgare	cis-acting regulatory element involved in the MeJA-responsiveness
Lchi00543	CGTCA-motif	CGTCA	1502	5	-	Hordeum vulgare	cis-acting regulatory element involved in the MeJA-responsiveness
Lchi00543	CGTCA-motif	CGTCA	1505	5	+	Hordeum vulgare	cis-acting regulatory element involved in the MeJA-responsiveness
Lchi00543	AT-rich element	ATAGAAATCAA	884	10	+	Glycine max	binding site of AT-rich DNA binding protein (ATBP-1)
Lchi00543	A-box	CCGTCC	2102	6	+	Petroselinum crispum	cis-acting regulatory element
Lchi00543	TATA-box	TATAA	157	5	-	Arabidopsis thaliana	core promoter element around -30 of transcription start
Lchi00543	TATA-box	TATA	158	4	+	Arabidopsis thaliana	core promoter element around -30 of transcription start
Lchi00543	TATA-box	TATA	500	4	+	Arabidopsis thaliana	core promoter element around -30 of transcription start
Lchi00543	TATA-box	TATA	540	4	+	Arabidopsis thaliana	core promoter element around -30 of transcription start
Lchi00543	TATA-box	TATACA	588	6	-	Helianthus annuus	core promoter element around -30 of transcription start
Lchi00543	TATA-box	TATA	590	4	+	Arabidopsis thaliana	core promoter element around -30 of transcription start
Lchi00543	TATA-box	TATA	616	4	+	Arabidopsis thaliana	core promoter element around -30 of transcription start
Lchi00543	TATA-box	TATA	908	4	+	Arabidopsis thaliana	core promoter element around -30 of transcription start
Lchi00543	TATA-box	TATA	1120	4	+	Arabidopsis thaliana	core promoter element around -30 of transcription start
Lchi00543	TATA-box	ATTATA	1300	6	+	Brassica napus	core promoter element around -30 of transcription start
Lchi00543	TATA-box	TATAA	1301	5	-	Arabidopsis thaliana	core promoter element around -30 of transcription start
Lchi00543	TATA-box	TATA	1302	4	-	Arabidopsis thaliana	core promoter element around -30 of transcription start
Lchi00543	TATA-box	TATAA	1350	5	-	Arabidopsis thaliana	core promoter element around -30 of transcription start
Lchi00543	TATA-box	TATA	1351	4	-	Arabidopsis thaliana	core promoter element around -30 of transcription start
Lchi00543	TATA-box	TACAAAA	1353	7	+	Oryza sativa	core promoter element around -30 of transcription start
Lchi00543	TATA-box	ATATAT	1551	6	-	Brassica napus	core promoter element around -30 of transcription start
Lchi00543	TATA-box	TATA	1552	4	-	Arabidopsis thaliana	core promoter element around -30 of transcription start
Lchi00543	TATA-box	TATA	1569	4	-	Arabidopsis thaliana	core promoter element around -30 of transcription start
Lchi00543	TATA-box	TATAAA	1858	6	-	Helianthus annuus	core promoter element around -30 of transcription start
Lchi00543	TATA-box	TATAA	1859	5	-	Arabidopsis thaliana	core promoter element around -30 of transcription start
Lchi00543	TATA-box	TATA	1860	4	-	Arabidopsis thaliana	core promoter element around -30 of transcription start
Lchi00543	TATA-box	TATAAAA	1882	7	-	Pisum sativum	core promoter element around -30 of transcription start
Lchi00543	TATA-box	TATAAA	1883	6	-	Helianthus annuus	core promoter element around -30 of transcription start
Lchi00543	TATA-box	TATAA	1884	5	-	Arabidopsis thaliana	core promoter element around -30 of transcription start
Lchi00543	TATA-box	TATA	1885	4	-	Arabidopsis thaliana	core promoter element around -30 of transcription start
Lchi00543	TATA-box	TATA	1890	4	-	Arabidopsis thaliana	core promoter element around -30 of transcription start
Lchi00543	TATA-box	ATATAT	1979	6	-	Brassica napus	core promoter element around -30 of transcription start
Lchi00543	TATA-box	TATA	1980	4	-	Arabidopsis thaliana	core promoter element around -30 of transcription start
Lchi00543	TATA-box	ATATAT	2041	6	-	Brassica napus	core promoter element around -30 of transcription start
Lchi00543	TATA-box	TATA	2042	4	-	Arabidopsis thaliana	core promoter element around -30 of transcription start
Lchi00543	TATA-box	TATA	2167	4	-	Arabidopsis thaliana	core promoter element around -30 of transcription start
Lchi00543	ABRE	TACGGTC	16	7	+	Arabidopsis thaliana	cis-acting element involved in the abscisic acid responsiveness
Lchi00543	ABRE	ACGTG	812	5	+	Arabidopsis thaliana	cis-acting element involved in the abscisic acid responsiveness
Lchi00543	ABRE	CACGTG	2418	6	-	Arabidopsis thaliana	cis-acting element involved in the abscisic acid responsiveness
Lchi00543	ABRE	ACGTG	2419	5	+	Arabidopsis thaliana	cis-acting element involved in the abscisic acid responsiveness
Lchi00543	MSA-like	TCAAACGGT	2201	9	-	Catharanthus roseus	cis-acting element involved in cell cycle regulation
Lchi00543	MYB-like sequence	TAACCA	806	6	+	Arabidopsis thaliana
Lchi00543	MYB-like sequence	TAACCA	1684	6	-	Arabidopsis thaliana
Lchi00543	MYB-like sequence	TAACCA	2175	6	-	Arabidopsis thaliana
Lchi00543	MYB-like sequence	TAACCA	2279	6	-	Arabidopsis thaliana
Lchi25623	LTR	CCGAAA	1636	6	+	Hordeum vulgare	cis-acting element involved in low-temperature responsiveness
Lchi25623	LTR	CCGAAA	1883	6	-	Hordeum vulgare	cis-acting element involved in low-temperature responsiveness
Lchi25623	as-1	TGACG	626	5	-	Arabidopsis thaliana
Lchi25623	CCAAT-box	CAACGG	806	6	-	Hordeum vulgare	MYBHv1 binding site
Lchi25623	CCAAT-box	CAACGG	2222	6	-	Hordeum vulgare	MYBHv1 binding site
Lchi25623	Myb-binding site	CAACAG	1692	6	-	Nicotiana tabacum
Lchi25623	GATA-motif	AAGATAAGATT	1159	10	+	Arabidopsis thaliana	part of a light responsive element
Lchi25623	AuxRR-core	GGTCCAT	835	7	-	Nicotiana tabacum	cis-acting regulatory element involved in auxin responsiveness
Lchi25623	ABRE	CACGTG	223	6	+	Arabidopsis thaliana	cis-acting element involved in the abscisic acid responsiveness
Lchi25623	ABRE	ACGTG	224	5	+	Arabidopsis thaliana	cis-acting element involved in the abscisic acid responsiveness
Lchi25623	ABRE	CACGTG	616	6	+	Arabidopsis thaliana	cis-acting element involved in the abscisic acid responsiveness
Lchi25623	ABRE	ACGTG	617	5	+	Arabidopsis thaliana	cis-acting element involved in the abscisic acid responsiveness
Lchi25623	ABRE	CACGTG	1425	6	-	Arabidopsis thaliana	cis-acting element involved in the abscisic acid responsiveness
Lchi25623	ABRE	ACGTG	1426	5	+	Arabidopsis thaliana	cis-acting element involved in the abscisic acid responsiveness
Lchi25623	ABRE	ACGTG	1454	5	-	Arabidopsis thaliana	cis-acting element involved in the abscisic acid responsiveness
Lchi25623	WRE3	CCACCT	435	6	-	Pisum sativum
Lchi25623	WRE3	CCACCT	1238	6	+	Pisum sativum
Lchi25623	WRE3	CCACCT	1497	6	-	Pisum sativum
Lchi25623	WRE3	CCACCT	1559	6	-	Pisum sativum
Lchi25623	WRE3	CCACCT	1954	6	+	Pisum sativum
Lchi25623	WRE3	CCACCT	2201	6	-	Pisum sativum
Lchi25623	WRE3	CCACCT	2457	6	+	Pisum sativum
Lchi25623	MYC	CATTTG	779	6	-	Arabidopsis thaliana
Lchi25623	MYC	CATGTG	850	6	+	Arabidopsis thaliana
Lchi25623	MYC	CATGTG	922	6	-	Arabidopsis thaliana
Lchi25623	MYC	CATGTG	1507	6	-	Arabidopsis thaliana
Lchi25623	MYC	CATTTG	1859	6	+	Arabidopsis thaliana
Lchi25623	MYC	CATTTG	2473	6	-	Arabidopsis thaliana
Lchi25623	CGTCA-motif	CGTCA	626	5	+	Hordeum vulgare	cis-acting regulatory element involved in the MeJA-responsiveness
Lchi25623	GT1-motif	GGTTAA	811	6	+	Arabidopsis thaliana	light responsive element
Lchi25623	ARE	AAACCA	438	6	-	Zea mays	cis-acting regulatory element essential for the anaerobic induction
Lchi25623	ARE	AAACCA	677	6	-	Zea mays	cis-acting regulatory element essential for the anaerobic induction
Lchi25623	ARE	AAACCA	725	6	-	Zea mays	cis-acting regulatory element essential for the anaerobic induction
Lchi25623	ARE	AAACCA	783	6	-	Zea mays	cis-acting regulatory element essential for the anaerobic induction
Lchi25623	ARE	AAACCA	2411	6	+	Zea mays	cis-acting regulatory element essential for the anaerobic induction
Lchi25623	ARE	AAACCA	2443	6	-	Zea mays	cis-acting regulatory element essential for the anaerobic induction
Lchi25623	ARE	AAACCA	2491	6	+	Zea mays	cis-acting regulatory element essential for the anaerobic induction
Lchi25623	Sp1	GGGCGG	413	6	+	Oryza sativa	light responsive element
Lchi25623	Unnamed__4	CTCC	6	4	+	Petroselinum hortense
Lchi25623	Unnamed__4	CTCC	17	4	+	Petroselinum hortense
Lchi25623	Unnamed__4	CTCC	77	4	+	Petroselinum hortense
Lchi25623	Unnamed__4	CTCC	139	4	-	Petroselinum hortense
Lchi25623	Unnamed__4	CTCC	176	4	-	Petroselinum hortense
Lchi25623	Unnamed__4	CTCC	217	4	-	Petroselinum hortense
Lchi25623	Unnamed__4	CTCC	233	4	-	Petroselinum hortense
Lchi25623	Unnamed__4	CTCC	333	4	-	Petroselinum hortense
Lchi25623	Unnamed__4	CTCC	401	4	-	Petroselinum hortense
Lchi25623	Unnamed__4	CTCC	433	4	-	Petroselinum hortense
Lchi25623	Unnamed__4	CTCC	506	4	-	Petroselinum hortense
Lchi25623	Unnamed__4	CTCC	535	4	-	Petroselinum hortense
Lchi25623	Unnamed__4	CTCC	687	4	+	Petroselinum hortense
Lchi25623	Unnamed__4	CTCC	692	4	-	Petroselinum hortense
Lchi25623	Unnamed__4	CTCC	735	4	+	Petroselinum hortense
Lchi25623	Unnamed__4	CTCC	1702	4	+	Petroselinum hortense
Lchi25623	Unnamed__4	CTCC	2028	4	+	Petroselinum hortense
Lchi25623	Unnamed__4	CTCC	2040	4	+	Petroselinum hortense
Lchi25623	Unnamed__4	CTCC	2289	4	+	Petroselinum hortense
Lchi25623	Unnamed__4	CTCC	2399	4	-	Petroselinum hortense
Lchi25623	MYB recognition site	CCGTTG	806	6	+	Arabidopsis thaliana
Lchi25623	MYB recognition site	CCGTTG	2222	6	+	Arabidopsis thaliana
Lchi25623	TCT-motif	TCTTAC	979	6	-	Arabidopsis thaliana	part of a light responsive element
Lchi25623	CAAT-box	CCAAT	79	5	+	Arabidopsis thaliana	common cis-acting element in promoter and enhancer regions
Lchi25623	CAAT-box	CAAT	80	4	+	Nicotiana glutinosa
Lchi25623	CAAT-box	CCAAT	200	5	-	Arabidopsis thaliana	common cis-acting element in promoter and enhancer regions
Lchi25623	CAAT-box	CAAAT	409	5	-	Pisum sativum	common cis-acting element in promoter and enhancer regions
Lchi25623	CAAT-box	CCAAT	562	5	-	Arabidopsis thaliana	common cis-acting element in promoter and enhancer regions
Lchi25623	CAAT-box	CAAT	651	4	+	Nicotiana glutinosa
Lchi25623	CAAT-box	CAAT	683	4	-	Nicotiana glutinosa
Lchi25623	CAAT-box	CAAT	766	4	+	Nicotiana glutinosa
Lchi25623	CAAT-box	CAAAT	779	5	+	Pisum sativum	common cis-acting element in promoter and enhancer regions
Lchi25623	CAAT-box	CAAAT	820	5	-	Pisum sativum	common cis-acting element in promoter and enhancer regions
Lchi25623	CAAT-box	CAAT	945	4	+	Nicotiana glutinosa
Lchi25623	CAAT-box	CAAAT	1007	5	+	Pisum sativum	common cis-acting element in promoter and enhancer regions
Lchi25623	CAAT-box	CAAT	1044	4	-	Nicotiana glutinosa
Lchi25623	CAAT-box	CAAAT	1103	5	-	Pisum sativum	common cis-acting element in promoter and enhancer regions
Lchi25623	CAAT-box	CAAT	1205	4	-	Nicotiana glutinosa
Lchi25623	CAAT-box	CCAAT	1533	5	-	Arabidopsis thaliana	common cis-acting element in promoter and enhancer regions
Lchi25623	CAAT-box	CCAAT	1626	5	-	Arabidopsis thaliana	common cis-acting element in promoter and enhancer regions
Lchi25623	CAAT-box	CAAAT	1818	5	+	Pisum sativum	common cis-acting element in promoter and enhancer regions
Lchi25623	CAAT-box	CAAT	1841	4	+	Nicotiana glutinosa
Lchi25623	CAAT-box	CAAAT	1860	5	-	Pisum sativum	common cis-acting element in promoter and enhancer regions
Lchi25623	CAAT-box	CAAT	2009	4	+	Nicotiana glutinosa
Lchi25623	CAAT-box	CAAT	2021	4	-	Nicotiana glutinosa
Lchi25623	CAAT-box	CAAAT	2105	5	-	Pisum sativum	common cis-acting element in promoter and enhancer regions
Lchi25623	CAAT-box	CAAT	2146	4	-	Nicotiana glutinosa
Lchi25623	CAAT-box	CAAAT	2311	5	+	Pisum sativum	common cis-acting element in promoter and enhancer regions
Lchi25623	CAAT-box	CAAAT	2379	5	-	Pisum sativum	common cis-acting element in promoter and enhancer regions
Lchi25623	CAAT-box	CCAAT	2441	5	-	Arabidopsis thaliana	common cis-acting element in promoter and enhancer regions
Lchi25623	CAAT-box	CCAAT	2466	5	-	Arabidopsis thaliana	common cis-acting element in promoter and enhancer regions
Lchi25623	CAAT-box	CAAAT	2473	5	+	Pisum sativum	common cis-acting element in promoter and enhancer regions
Lchi25623		motif_sequence	4	4	+	organism	short_function
Lchi25623		motif_sequence	20	4	+	organism	short_function
Lchi25623		motif_sequence	34	4	-	organism	short_function
Lchi25623		motif_sequence	151	4	+	organism	short_function
Lchi25623		motif_sequence	217	4	-	organism	short_function
Lchi25623		motif_sequence	253	4	-	organism	short_function
Lchi25623		motif_sequence	297	4	+	organism	short_function
Lchi25623		motif_sequence	333	4	-	organism	short_function
Lchi25623		motif_sequence	401	4	-	organism	short_function
Lchi25623		motif_sequence	611	4	+	organism	short_function
Lchi25623		motif_sequence	639	4	-	organism	short_function
Lchi25623		motif_sequence	705	4	-	organism	short_function
Lchi25623		motif_sequence	733	4	+	organism	short_function
Lchi25623		motif_sequence	761	4	+	organism	short_function
Lchi25623		motif_sequence	886	4	-	organism	short_function
Lchi25623		motif_sequence	921	4	-	organism	short_function
Lchi25623		motif_sequence	984	4	+	organism	short_function
Lchi25623		motif_sequence	1253	4	+	organism	short_function
Lchi25623		motif_sequence	1370	4	+	organism	short_function
Lchi25623		motif_sequence	1486	4	-	organism	short_function
Lchi25623		motif_sequence	1510	4	+	organism	short_function
Lchi25623		motif_sequence	1700	4	+	organism	short_function
Lchi25623		motif_sequence	1891	4	-	organism	short_function
Lchi25623		motif_sequence	1970	4	-	organism	short_function
Lchi25623		motif_sequence	1994	4	+	organism	short_function
Lchi25623		motif_sequence	2026	4	+	organism	short_function
Lchi25623		motif_sequence	2038	4	+	organism	short_function
Lchi25623		motif_sequence	2257	4	+	organism	short_function
Lchi25623		motif_sequence	2332	4	+	organism	short_function
Lchi25623	AE-box	AGAAACAA	1516	8	+	Arabidopsis thaliana	part of a module for light response
Lchi25623	Unnamed__10	TCCACGTAGA	1965	9	+	Zea mays
Lchi25623	Myb	CAACTG	1827	6	+	Arabidopsis thaliana
Lchi25623	CCGTCC-box	CCGTCC	950	6	+	Petroselinum hortense
Lchi25623	CCGTCC-box	CCGTCC	1411	6	-	Petroselinum hortense
Lchi25623	TATA-box	TATAAAA	369	7	-	Pisum sativum	core promoter element around -30 of transcription start
Lchi25623	TATA-box	TATAAA	370	6	-	Helianthus annuus	core promoter element around -30 of transcription start
Lchi25623	TATA-box	TATAA	371	5	-	Arabidopsis thaliana	core promoter element around -30 of transcription start
Lchi25623	TATA-box	TATA	372	4	+	Arabidopsis thaliana	core promoter element around -30 of transcription start
Lchi25623	TATA-box	ATATAT	584	6	+	Brassica napus	core promoter element around -30 of transcription start
Lchi25623	TATA-box	TATATA	585	6	+	Arabidopsis thaliana	core promoter element around -30 of transcription start
Lchi25623	TATA-box	TATA	587	4	+	Arabidopsis thaliana	core promoter element around -30 of transcription start
Lchi25623	TATA-box	TACAAAA	741	7	+	Oryza sativa	core promoter element around -30 of transcription start
Lchi25623	TATA-box	ATTATA	995	6	+	Brassica napus	core promoter element around -30 of transcription start
Lchi25623	TATA-box	TATATAA	996	7	-	Arabidopsis thaliana	core promoter element around -30 of transcription start
Lchi25623	TATA-box	TATATA	997	6	+	Arabidopsis thaliana	core promoter element around -30 of transcription start
Lchi25623	TATA-box	TATA	999	4	+	Arabidopsis thaliana	core promoter element around -30 of transcription start
Lchi25623	TATA-box	TATAAA	1120	6	-	Helianthus annuus	core promoter element around -30 of transcription start
Lchi25623	TATA-box	TATAA	1121	5	-	Arabidopsis thaliana	core promoter element around -30 of transcription start
Lchi25623	TATA-box	TATA	1122	4	+	Arabidopsis thaliana	core promoter element around -30 of transcription start
Lchi25623	TATA-box	ATATAA	1154	6	+	Brassica oleracea	core promoter element around -30 of transcription start
Lchi25623	TATA-box	TATA	1155	4	+	Arabidopsis thaliana	core promoter element around -30 of transcription start
Lchi25623	TATA-box	TACAAAA	1180	7	-	Oryza sativa	core promoter element around -30 of transcription start
Lchi25623	TATA-box	TACAAAA	1190	7	+	Oryza sativa	core promoter element around -30 of transcription start
Lchi25623	TATA-box	ATATAT	1314	6	-	Brassica napus	core promoter element around -30 of transcription start
Lchi25623	TATA-box	TATATA	1315	6	-	Arabidopsis thaliana	core promoter element around -30 of transcription start
Lchi25623	TATA-box	TATA	1317	4	-	Arabidopsis thaliana	core promoter element around -30 of transcription start
Lchi25623	TATA-box	TATA	1556	4	-	Arabidopsis thaliana	core promoter element around -30 of transcription start
Lchi25623	TATA-box	TATAAA	1724	6	-	Helianthus annuus	core promoter element around -30 of transcription start
Lchi25623	TATA-box	TATAA	1725	5	-	Arabidopsis thaliana	core promoter element around -30 of transcription start
Lchi25623	TATA-box	TATA	1726	4	-	Arabidopsis thaliana	core promoter element around -30 of transcription start
Lchi25623	Unnamed__12	TCCACGTAGA	1965	9	+	Zea mays
Lchi25623	MBS	CAACTG	1827	6	+	Arabidopsis thaliana	MYB binding site involved in drought-inducibility
Lchi25623	AC-I	(T/C)C(T/C)(C/T)ACC(T/C)ACC	2202	9	-	Phaseolus vulgaris
Lchi25623	ACE	GCGACGTACC	565	9	-	Petroselinum crispum	cis-acting element involved in light responsiveness
Lchi25623	Unnamed__1	CGTGG	615	5	-	Zea mays
Lchi25623	Unnamed__1	CGTGG	618	5	+	Zea mays
Lchi25623	Unnamed__1	CGTGG	656	5	+	Zea mays
Lchi25623	Unnamed__1	CGTGG	675	5	+	Zea mays
Lchi25623	Unnamed__1	CGTGG	1591	5	-	Zea mays
Lchi25623	Unnamed__1	CGTGG	1923	5	+	Zea mays
Lchi25623	Unnamed__8	TCCACGTAGA	1965	9	+	Zea mays
Lchi25623	GTGGC-motif	CATCGTGTGGC	718	10	+	Arabidopsis thaliana	part of a light responsive element
Lchi25623	GTGGC-motif	CATCGTGTGGC	1079	11	+	Arabidopsis thaliana	part of a light responsive element
Lchi25623	A-box	CCGTCC	950	6	+	Petroselinum crispum	cis-acting regulatory element
Lchi25623	A-box	CCGTCC	1411	6	-	Petroselinum crispum	cis-acting regulatory element
Lchi25623	DRE core	GCCGAC	1631	6	+	Arabidopsis thaliana
Lchi25623	ABRE2	CCACGTGG	615	8	+	Zea mays
Lchi25623	TCA	TCATCTTCAT	2360	9	+	Pisum sativum
Lchi25623	AT~TATA-box	TATATA	585	6	+	Arabidopsis thaliana
Lchi25623	AT~TATA-box	TATATA	997	6	+	Arabidopsis thaliana
Lchi25623	AT~TATA-box	TATATA	1315	6	-	Arabidopsis thaliana
Lchi25623	G-box	CACGTG	223	6	+	Arabidopsis thaliana	cis-acting regulatory element involved in light responsiveness
Lchi25623	G-box	GCCACGTGGA	614	9	-	Arabidopsis thaliana	cis-acting regulatory element involved in light responsiveness
Lchi25623	G-box	CACGTG	616	6	+	Arabidopsis thaliana	cis-acting regulatory element involved in light responsiveness
Lchi25623	G-box	CACGAC	673	6	-	Zea mays	cis-acting regulatory element involved in light responsiveness
Lchi25623	G-box	CACGTG	1425	6	-	Arabidopsis thaliana	cis-acting regulatory element involved in light responsiveness
Lchi25623	G-box	TAAACGTG	1454	8	-	Brassica oleracea	cis-acting regulatory element involved in light responsiveness
Lchi25623	Unnamed__2	CCCCGG	880	6	+	Zea mays
Lchi25623	Unnamed__2	CCCCGG	1376	6	-	Zea mays
Lchi25623	STRE	AGGGG	8	5	-	Arabidopsis thaliana
Lchi25623	STRE	AGGGG	906	5	-	Arabidopsis thaliana
Lchi25623	Unnamed__14	TCCACGTAGA	1965	9	+	Zea mays
Lchi25623	MSA-like	(T/C)C(T/C)AACGG(T/C)(T/C)A	803	8.5	-	Catharanthus roseus	cis-acting element involved in cell cycle regulation
Lchi25623	AAGAA-motif	GAAAGAA	359	7	-	Avena sativa
Lchi25623	AAGAA-motif	GAAAGAA	454	7	+	Avena sativa
Lchi25623	AAGAA-motif	GAAAGAA	458	7	+	Avena sativa
Lchi25623	AAGAA-motif	GAAAGAA	510	7	-	Avena sativa
Lchi25623	MYB	TAACCA	810	6	-	Arabidopsis thaliana
Lchi25623	MYB	CAACAG	1692	6	-	Arabidopsis thaliana
Lchi25623	P-box	CCTTTTG	2197	7	-	Oryza sativa	gibberellin-responsive element
Lchi25623	TATC-box	TATCCCA	422	7	-	Oryza sativa	cis-acting element involved in gibberellin-responsiveness
Lchi25623	TGACG-motif	TGACG	626	5	-	Hordeum vulgare	cis-acting regulatory element involved in the MeJA-responsiveness
Lchi25623	CCGTCC motif	CCGTCC	950	6	+	Nicotiana tabacum
Lchi25623	CCGTCC motif	CCGTCC	1411	6	-	Nicotiana tabacum
Lchi25623	G-Box	CACGTG	223	6	+	Pisum sativum	cis-acting regulatory element involved in light responsiveness
Lchi25623	G-Box	CACGTG	616	6	+	Pisum sativum	cis-acting regulatory element involved in light responsiveness
Lchi25623	G-Box	CACGTG	1425	6	-	Pisum sativum	cis-acting regulatory element involved in light responsiveness
Lchi25623	G-Box	CACGTT	1454	6	+	Pisum sativum	cis-acting regulatory element involved in light responsiveness
Lchi25623	MYB-like sequence	TAACCA	810	6	-	Arabidopsis thaliana
Lchi25623	Myc	TCTCTTA	101	7	-	Arabidopsis thaliana
Lchi12999	G-box	CACGTC	119	6	-	Zea mays	cis-acting regulatory element involved in light responsiveness
Lchi12999	G-box	TAACACGTAG	322	9	+	Brassica oleracea	cis-acting regulatory element involved in light responsiveness
Lchi12999	G-box	TACGTG	325	6	-	Arabidopsis thaliana	cis-acting regulatory element involved in light responsiveness
Lchi12999	G-box	ACACGTGT	341	8	+	Brassica napus	cis-acting regulatory element involved in light responsiveness
Lchi12999	G-box	CACGTG	342	6	+	Arabidopsis thaliana	cis-acting regulatory element involved in light responsiveness
Lchi12999	G-box	CACGTC	425	6	-	Zea mays	cis-acting regulatory element involved in light responsiveness
Lchi12999	G-box	CACGTC	610	6	-	Zea mays	cis-acting regulatory element involved in light responsiveness
Lchi12999	G-box	TACGTG	1918	6	+	Arabidopsis thaliana	cis-acting regulatory element involved in light responsiveness
Lchi12999	ABRE	ACGTG	120	5	+	Arabidopsis thaliana	cis-acting element involved in the abscisic acid responsiveness
Lchi12999	ABRE	ACGTG	325	5	-	Arabidopsis thaliana	cis-acting element involved in the abscisic acid responsiveness
Lchi12999	ABRE	CACGTG	342	6	+	Arabidopsis thaliana	cis-acting element involved in the abscisic acid responsiveness
Lchi12999	ABRE	ACGTG	343	5	+	Arabidopsis thaliana	cis-acting element involved in the abscisic acid responsiveness
Lchi12999	ABRE	ACGTG	426	5	+	Arabidopsis thaliana	cis-acting element involved in the abscisic acid responsiveness
Lchi12999	ABRE	ACGTG	590	5	-	Arabidopsis thaliana	cis-acting element involved in the abscisic acid responsiveness
Lchi12999	ABRE	ACGTG	611	5	+	Arabidopsis thaliana	cis-acting element involved in the abscisic acid responsiveness
Lchi12999	ABRE	GCCGCGTGGC	1232	9	-	Oryza sativa	cis-acting element involved in the abscisic acid responsiveness
Lchi12999	ABRE	ACGTG	1760	5	-	Arabidopsis thaliana	cis-acting element involved in the abscisic acid responsiveness
Lchi12999	ABRE	ACGTG	1919	5	+	Arabidopsis thaliana	cis-acting element involved in the abscisic acid responsiveness
Lchi12999	chs-CMA2a	TCACTTGA	1848	8	+	Petroselinum crispum	part of a light responsive element
Lchi12999	A-box	CCGTCC	1497	6	-	Petroselinum crispum	cis-acting regulatory element
Lchi12999	ABRE3a	TACGTG	325	6	-	Zea mays
Lchi12999	ABRE3a	TACGTG	1918	6	+	Zea mays
Lchi12999	TC-rich repeats	GTTTTCTTAC	1160	9	+	Nicotiana tabacum	cis-acting element involved in defense and stress responsiveness
Lchi12999	ATCT-motif	AATCTAATCC	2449	9	-	Pisum sativum	part of a conserved DNA module involved in light responsiveness
Lchi12999	MBS	CAACTG	901	6	+	Arabidopsis thaliana	MYB binding site involved in drought-inducibility
Lchi12999	MBS	CAACTG	1011	6	+	Arabidopsis thaliana	MYB binding site involved in drought-inducibility
Lchi12999	MBS	CAACTG	1113	6	+	Arabidopsis thaliana	MYB binding site involved in drought-inducibility
Lchi12999	MBS	CAACTG	1320	6	+	Arabidopsis thaliana	MYB binding site involved in drought-inducibility
Lchi12999	TGACG-motif	TGACG	31	5	+	Hordeum vulgare	cis-acting regulatory element involved in the MeJA-responsiveness
Lchi12999	TGACG-motif	TGACG	118	5	+	Hordeum vulgare	cis-acting regulatory element involved in the MeJA-responsiveness
Lchi12999	TGACG-motif	TGACG	424	5	+	Hordeum vulgare	cis-acting regulatory element involved in the MeJA-responsiveness
Lchi12999	TGACG-motif	TGACG	698	5	+	Hordeum vulgare	cis-acting regulatory element involved in the MeJA-responsiveness
Lchi12999	TGACG-motif	TGACG	898	5	-	Hordeum vulgare	cis-acting regulatory element involved in the MeJA-responsiveness
Lchi12999	MYB	CAACCA	413	6	-	Arabidopsis thaliana
Lchi12999	MYB	CAACCA	483	6	-	Arabidopsis thaliana
Lchi12999	Unnamed__4	CTCC	22	4	+	Petroselinum hortense
Lchi12999	Unnamed__4	CTCC	42	4	-	Petroselinum hortense
Lchi12999	Unnamed__4	CTCC	48	4	-	Petroselinum hortense
Lchi12999	Unnamed__4	CTCC	185	4	-	Petroselinum hortense
Lchi12999	Unnamed__4	CTCC	233	4	-	Petroselinum hortense
Lchi12999	Unnamed__4	CTCC	310	4	+	Petroselinum hortense
Lchi12999	Unnamed__4	CTCC	375	4	-	Petroselinum hortense
Lchi12999	Unnamed__4	CTCC	397	4	-	Petroselinum hortense
Lchi12999	Unnamed__4	CTCC	431	4	-	Petroselinum hortense
Lchi12999	Unnamed__4	CTCC	496	4	-	Petroselinum hortense
Lchi12999	Unnamed__4	CTCC	714	4	-	Petroselinum hortense
Lchi12999	Unnamed__4	CTCC	959	4	-	Petroselinum hortense
Lchi12999	Unnamed__4	CTCC	1118	4	-	Petroselinum hortense
Lchi12999	Unnamed__4	CTCC	1445	4	-	Petroselinum hortense
Lchi12999	Unnamed__4	CTCC	1688	4	-	Petroselinum hortense
Lchi12999	Unnamed__4	CTCC	1869	4	+	Petroselinum hortense
Lchi12999	Unnamed__4	CTCC	2039	4	-	Petroselinum hortense
Lchi12999	Unnamed__4	CTCC	2147	4	-	Petroselinum hortense
Lchi12999	Unnamed__4	CTCC	2351	4	+	Petroselinum hortense
Lchi12999	Unnamed__4	CTCC	2449	4	-	Petroselinum hortense
Lchi12999	Box 4	ATTAAT	268	6	+	Petroselinum crispum	part of a conserved DNA module involved in light responsiveness
Lchi12999	Box 4	ATTAAT	670	6	+	Petroselinum crispum	part of a conserved DNA module involved in light responsiveness
Lchi12999	CGTCA-motif	CGTCA	31	5	-	Hordeum vulgare	cis-acting regulatory element involved in the MeJA-responsiveness
Lchi12999	CGTCA-motif	CGTCA	118	5	-	Hordeum vulgare	cis-acting regulatory element involved in the MeJA-responsiveness
Lchi12999	CGTCA-motif	CGTCA	424	5	-	Hordeum vulgare	cis-acting regulatory element involved in the MeJA-responsiveness
Lchi12999	CGTCA-motif	CGTCA	698	5	-	Hordeum vulgare	cis-acting regulatory element involved in the MeJA-responsiveness
Lchi12999	CGTCA-motif	CGTCA	898	5	+	Hordeum vulgare	cis-acting regulatory element involved in the MeJA-responsiveness
Lchi12999	MYB recognition site	CCGTTG	137	6	+	Arabidopsis thaliana
Lchi12999	MYB recognition site	CCGTTG	1371	6	-	Arabidopsis thaliana
Lchi12999	MYB recognition site	CCGTTG	1649	6	-	Arabidopsis thaliana
Lchi12999	MYB recognition site	CCGTTG	1669	6	+	Arabidopsis thaliana
Lchi12999	CCGTCC motif	CCGTCC	1497	6	-	Nicotiana tabacum
Lchi12999	STRE	AGGGG	109	5	+	Arabidopsis thaliana
Lchi12999	STRE	AGGGG	1510	5	+	Arabidopsis thaliana
Lchi12999	G-Box	CACGTG	342	6	+	Pisum sativum	cis-acting regulatory element involved in light responsiveness
Lchi12999	G-Box	CACGTT	590	6	+	Pisum sativum	cis-acting regulatory element involved in light responsiveness
Lchi12999	G-Box	CACGTT	1760	6	+	Pisum sativum	cis-acting regulatory element involved in light responsiveness
Lchi12999	TATC-box	TATCCCA	278	7	+	Oryza sativa	cis-acting element involved in gibberellin-responsiveness
Lchi12999		motif_sequence	20	4	+	organism	short_function
Lchi12999		motif_sequence	42	4	-	organism	short_function
Lchi12999		motif_sequence	53	4	+	organism	short_function
Lchi12999		motif_sequence	74	4	-	organism	short_function
Lchi12999		motif_sequence	113	4	-	organism	short_function
Lchi12999		motif_sequence	210	4	-	organism	short_function
Lchi12999		motif_sequence	233	4	-	organism	short_function
Lchi12999		motif_sequence	298	4	-	organism	short_function
Lchi12999		motif_sequence	304	4	+	organism	short_function
Lchi12999		motif_sequence	390	4	+	organism	short_function
Lchi12999		motif_sequence	706	4	+	organism	short_function
Lchi12999		motif_sequence	946	4	-	organism	short_function
Lchi12999		motif_sequence	959	4	-	organism	short_function
Lchi12999		motif_sequence	1174	4	-	organism	short_function
Lchi12999		motif_sequence	1603	4	-	organism	short_function
Lchi12999		motif_sequence	1691	4	-	organism	short_function
Lchi12999		motif_sequence	1863	4	+	organism	short_function
Lchi12999		motif_sequence	1905	4	+	organism	short_function
Lchi12999		motif_sequence	2042	4	-	organism	short_function
Lchi12999		motif_sequence	2113	4	+	organism	short_function
Lchi12999		motif_sequence	2213	4	-	organism	short_function
Lchi12999		motif_sequence	2396	4	+	organism	short_function
Lchi12999		motif_sequence	2443	4	+	organism	short_function
Lchi12999		motif_sequence	2452	4	-	organism	short_function
Lchi12999		motif_sequence	2465	4	-	organism	short_function
Lchi12999	Box II	ACACGTAGA	324	9	+	Arabidopsis thaliana	part of a light responsive element
Lchi12999	W box	TTGACC	1122	6	+	Arabidopsis thaliana
Lchi12999	W box	TTGACC	1705	6	-	Arabidopsis thaliana
Lchi12999	Unnamed__1	CGTGG	121	5	+	Zea mays
Lchi12999	Unnamed__1	CGTGG	288	5	-	Zea mays
Lchi12999	Unnamed__1	CGTGG	312	5	-	Zea mays
Lchi12999	Unnamed__1	CGTGG	427	5	+	Zea mays
Lchi12999	Unnamed__1	CGTGG	791	5	+	Zea mays
Lchi12999	Unnamed__1	CGTGG	1233	5	-	Zea mays
Lchi12999	Unnamed__1	CGTGG	1549	5	-	Zea mays
Lchi12999	AAGAA-motif	GAAAGAA	449	7	+	Avena sativa
Lchi12999	MYC	CATGTG	1332	6	-	Arabidopsis thaliana
Lchi12999	MYC	CATGTG	2214	6	-	Arabidopsis thaliana
Lchi12999	MYC	CATTTG	2368	6	+	Arabidopsis thaliana
Lchi12999	JERE	AGACCGCC	1437	8	+	Arabidopsis thaliana
Lchi12999	TATA-box	TACAAAA	441	7	+	Oryza sativa	core promoter element around -30 of transcription start
Lchi12999	TATA-box	ccTATAAAaa	808	9	+	Arabidopsis thaliana	core promoter element around -30 of transcription start
Lchi12999	TATA-box	TATA	824	4	+	Arabidopsis thaliana	core promoter element around -30 of transcription start
Lchi12999	TATA-box	ccTATAAAaa	938	9	-	Arabidopsis thaliana	core promoter element around -30 of transcription start
Lchi12999	TATA-box	TATAAAA	939	7	-	Pisum sativum	core promoter element around -30 of transcription start
Lchi12999	TATA-box	TATAAA	940	6	-	Helianthus annuus	core promoter element around -30 of transcription start
Lchi12999	TATA-box	TATAA	941	5	-	Arabidopsis thaliana	core promoter element around -30 of transcription start
Lchi12999	TATA-box	TATA	942	4	+	Arabidopsis thaliana	core promoter element around -30 of transcription start
Lchi12999	TATA-box	ccTATAAAaa	1355	9	+	Arabidopsis thaliana	core promoter element around -30 of transcription start
Lchi12999	TATA-box	TATA	1357	4	-	Arabidopsis thaliana	core promoter element around -30 of transcription start
Lchi12999	TATA-box	ATTATA	1712	6	+	Brassica napus	core promoter element around -30 of transcription start
Lchi12999	TATA-box	TATAA	1713	5	-	Arabidopsis thaliana	core promoter element around -30 of transcription start
Lchi12999	TATA-box	TATATTTATATTT	1714	12	+	Avena sativa	core promoter element around -30 of transcription start
Lchi12999	TATA-box	TATAA	1764	5	-	Arabidopsis thaliana	core promoter element around -30 of transcription start
Lchi12999	TATA-box	TATA	1765	4	-	Arabidopsis thaliana	core promoter element around -30 of transcription start
Lchi12999	TATA-box	TACAAAA	2233	7	-	Oryza sativa	core promoter element around -30 of transcription start
Lchi12999	TATA-box	ATATAA	2306	6	+	Brassica oleracea	core promoter element around -30 of transcription start
Lchi12999	TATA-box	TATA	2307	4	-	Arabidopsis thaliana	core promoter element around -30 of transcription start
Lchi12999	TATA-box	TATAAAT	2456	7	-	Brassica juncea	core promoter element around -30 of transcription start
Lchi12999	TATA-box	TATAAA	2457	6	-	Helianthus annuus	core promoter element around -30 of transcription start
Lchi12999	TATA-box	TATAA	2458	5	-	Arabidopsis thaliana	core promoter element around -30 of transcription start
Lchi12999	TATA-box	TATA	2459	4	-	Arabidopsis thaliana	core promoter element around -30 of transcription start
Lchi12999	Unnamed__2	CCCCGG	1223	6	+	Zea mays
Lchi12999	WRE3	CCACCT	164	6	-	Pisum sativum
Lchi12999	WRE3	CCACCT	1378	6	+	Pisum sativum
Lchi12999	AuxRR-core	GGTCCAT	796	7	-	Nicotiana tabacum	cis-acting regulatory element involved in auxin responsiveness
Lchi12999	ACE	GACACGTATG	1734	9	-	Petroselinum crispum	cis-acting element involved in light responsiveness
Lchi12999	CAT-box	GCCACT	1286	6	+	Arabidopsis thaliana	cis-acting regulatory element related to meristem expression
Lchi12999	as-1	TGACG	31	5	+	Arabidopsis thaliana
Lchi12999	as-1	TGACG	118	5	+	Arabidopsis thaliana
Lchi12999	as-1	TGACG	424	5	+	Arabidopsis thaliana
Lchi12999	as-1	TGACG	698	5	+	Arabidopsis thaliana
Lchi12999	as-1	TGACG	898	5	-	Arabidopsis thaliana
Lchi12999	MSA-like	TCCAACGGT	136	9	-	Catharanthus roseus	cis-acting element involved in cell cycle regulation
Lchi12999	TCT-motif	TCTTAC	517	6	-	Arabidopsis thaliana	part of a light responsive element
Lchi12999	TCT-motif	TCTTAC	1164	6	+	Arabidopsis thaliana	part of a light responsive element
Lchi12999	TCA-element	CCATCTTTTT	2117	9	+	Nicotiana tabacum	cis-acting element involved in salicylic acid responsiveness
Lchi12999	GC-motif	CCCCCG	1222	6	+	Zea mays	enhancer-like element involved in anoxic specific inducibility
Lchi12999	O2-site	GATGATGTGG	116	9	+	Zea mays	cis-acting regulatory element involved in zein metabolism regulation
Lchi12999	RY-element	CATGCATG	1334	8	-	Helianthus annuus	cis-acting regulatory element involved in seed-specific regulation
Lchi12999	CCGTCC-box	CCGTCC	1497	6	-	Petroselinum hortense
Lchi12999	ABRE4	CACGTA	325	6	+	Zea mays
Lchi12999	ABRE4	CACGTA	1918	6	-	Zea mays
Lchi12999	CCAAT-box	CAACGG	137	6	-	Hordeum vulgare	MYBHv1 binding site
Lchi12999	CCAAT-box	CAACGG	1371	6	+	Hordeum vulgare	MYBHv1 binding site
Lchi12999	CCAAT-box	CAACGG	1649	6	+	Hordeum vulgare	MYBHv1 binding site
Lchi12999	CCAAT-box	CAACGG	1669	6	-	Hordeum vulgare	MYBHv1 binding site
Lchi12999	ARE	AAACCA	907	6	+	Zea mays	cis-acting regulatory element essential for the anaerobic induction
Lchi12999	ARE	AAACCA	969	6	+	Zea mays	cis-acting regulatory element essential for the anaerobic induction
Lchi12999	ARE	AAACCA	1622	6	+	Zea mays	cis-acting regulatory element essential for the anaerobic induction
Lchi12999	Unnamed__6	taTAAATATct	2307	10	+	Zea mays
Lchi12999	CAAT-box	CAAT	207	4	-	Nicotiana glutinosa
Lchi12999	CAAT-box	CAAT	478	4	+	Nicotiana glutinosa
Lchi12999	CAAT-box	CAAAT	480	5	-	Pisum sativum	common cis-acting element in promoter and enhancer regions
Lchi12999	CAAT-box	CCAAT	537	5	-	Arabidopsis thaliana	common cis-acting element in promoter and enhancer regions
Lchi12999	CAAT-box	CAAAT	659	5	+	Pisum sativum	common cis-acting element in promoter and enhancer regions
Lchi12999	CAAT-box	CAAT	735	4	-	Nicotiana glutinosa
Lchi12999	CAAT-box	CCAAT	808	5	+	Arabidopsis thaliana	common cis-acting element in promoter and enhancer regions
Lchi12999	CAAT-box	CAAT	809	4	+	Nicotiana glutinosa
Lchi12999	CAAT-box	CAAT	831	4	+	Nicotiana glutinosa
Lchi12999	CAAT-box	CAAAT	845	5	+	Pisum sativum	common cis-acting element in promoter and enhancer regions
Lchi12999	CAAT-box	CAAT	916	4	+	Nicotiana glutinosa
Lchi12999	CAAT-box	CAAT	922	4	-	Nicotiana glutinosa
Lchi12999	CAAT-box	CCAAT	972	5	+	Arabidopsis thaliana	common cis-acting element in promoter and enhancer regions
Lchi12999	CAAT-box	CAAT	973	4	+	Nicotiana glutinosa
Lchi12999	CAAT-box	CCAAT	1004	5	+	Arabidopsis thaliana	common cis-acting element in promoter and enhancer regions
Lchi12999	CAAT-box	CAAT	1005	4	+	Nicotiana glutinosa
Lchi12999	CAAT-box	CAAT	1090	4	-	Nicotiana glutinosa
Lchi12999	CAAT-box	CCAAT	1138	5	+	Arabidopsis thaliana	common cis-acting element in promoter and enhancer regions
Lchi12999	CAAT-box	CAAT	1139	4	+	Nicotiana glutinosa
Lchi12999	CAAT-box	CAAAT	1193	5	+	Pisum sativum	common cis-acting element in promoter and enhancer regions
Lchi12999	CAAT-box	CAAT	1242	4	-	Nicotiana glutinosa
Lchi12999	CAAT-box	CAAT	1395	4	-	Nicotiana glutinosa
Lchi12999	CAAT-box	CCAAT	1460	5	-	Arabidopsis thaliana	common cis-acting element in promoter and enhancer regions
Lchi12999	CAAT-box	CCAAT	1474	5	+	Arabidopsis thaliana	common cis-acting element in promoter and enhancer regions
Lchi12999	CAAT-box	CAAT	1475	4	+	Nicotiana glutinosa
Lchi12999	CAAT-box	CAAT	1708	4	+	Nicotiana glutinosa
Lchi12999	CAAT-box	CAAAT	1772	5	+	Pisum sativum	common cis-acting element in promoter and enhancer regions
Lchi12999	CAAT-box	CAAT	1820	4	+	Nicotiana glutinosa
Lchi12999	CAAT-box	CAAT	1861	4	+	Nicotiana glutinosa
Lchi12999	CAAT-box	CAAT	2046	4	-	Nicotiana glutinosa
Lchi12999	CAAT-box	CAAAT	2103	5	+	Pisum sativum	common cis-acting element in promoter and enhancer regions
Lchi12999	CAAT-box	CAAT	2137	4	+	Nicotiana glutinosa
Lchi12999	CAAT-box	CCAAT	2174	5	-	Arabidopsis thaliana	common cis-acting element in promoter and enhancer regions
Lchi12999	CAAT-box	CCAAT	2184	5	+	Arabidopsis thaliana	common cis-acting element in promoter and enhancer regions
Lchi12999	CAAT-box	CAAT	2185	4	+	Nicotiana glutinosa
Lchi12999	CAAT-box	CCAAT	2239	5	-	Arabidopsis thaliana	common cis-acting element in promoter and enhancer regions
Lchi12999	CAAT-box	CAAT	2280	4	+	Nicotiana glutinosa
Lchi12999	CAAT-box	CAAAT	2369	5	-	Pisum sativum	common cis-acting element in promoter and enhancer regions
Lchi12999	CAAT-box	CCAAT	2381	5	+	Arabidopsis thaliana	common cis-acting element in promoter and enhancer regions
Lchi12999	CAAT-box	CAAT	2382	4	+	Nicotiana glutinosa
Lchi12999	CAAT-box	CAAAT	2424	5	-	Pisum sativum	common cis-acting element in promoter and enhancer regions
Lchi12999	dOCT	CTCGGATC	82	8	+	Zea mays
Lchi12999	GATA-motif	GATAGGA	929	7	+	Arabidopsis thaliana	part of a light responsive element
Lchi12999	P-box	CCTTTTG	101	7	-	Oryza sativa	gibberellin-responsive element
Lchi12999	Myb	CAACTG	901	6	+	Arabidopsis thaliana
Lchi12999	Myb	CAACTG	1011	6	+	Arabidopsis thaliana
Lchi12999	Myb	CAACTG	1113	6	+	Arabidopsis thaliana
Lchi12999	Myb	CAACTG	1320	6	+	Arabidopsis thaliana
Lchi12999	Myb	TAACTG	1782	6	+	Arabidopsis thaliana
Lchi01348	Myb	TAACTG	16	6	+	Arabidopsis thaliana
Lchi01348	Myb	CAACTG	1134	6	+	Arabidopsis thaliana
Lchi01348	Myb	TAACTG	2396	6	+	Arabidopsis thaliana
Lchi01348	as-1	TGACG	1152	5	-	Arabidopsis thaliana
Lchi01348	GC-motif	CCCCCG	1302	6	-	Zea mays	enhancer-like element involved in anoxic specific inducibility
Lchi01348	AAGAA-motif	GAAAGAA	1768	7	-	Avena sativa
Lchi01348	AAGAA-motif	GAAAGAA	2320	7	-	Avena sativa
Lchi01348	MYB recognition site	CCGTTG	777	6	-	Arabidopsis thaliana
Lchi01348	TCA-element	CCATCTTTTT	1699	9	-	Nicotiana tabacum	cis-acting element involved in salicylic acid responsiveness
Lchi01348	GARE-motif	TCTGTTG	1715	7	+	Brassica oleracea	gibberellin-responsive element
Lchi01348	GARE-motif	TCTGTTG	2243	7	+	Brassica oleracea	gibberellin-responsive element
Lchi01348	CCGTCC motif	CCGTCC	546	6	+	Nicotiana tabacum
Lchi01348	CCGTCC motif	CCGTCC	2122	6	-	Nicotiana tabacum
Lchi01348	MRE	AACCTAA	209	7	+	Petroselinum crispum	MYB binding site involved in light responsiveness
Lchi01348	ACE	CTAACGTATT	309	9	+	Petroselinum crispum	cis-acting element involved in light responsiveness
Lchi01348	AT-rich element	ATAGAAATCAA	1560	10	+	Glycine max	binding site of AT-rich DNA binding protein (ATBP-1)
Lchi01348	MYB-like sequence	TAACCA	1796	6	-	Arabidopsis thaliana
Lchi01348	MYB-like sequence	TAACCA	2419	6	-	Arabidopsis thaliana
Lchi01348	Unnamed__2	AACCTAACCT	209	9	+	Petroselinum hortense
Lchi01348	WRE3	CCACCT	798	6	+	Pisum sativum
Lchi01348	WRE3	CCACCT	980	6	-	Pisum sativum
Lchi01348	WRE3	CCACCT	1269	6	+	Pisum sativum
Lchi01348	WRE3	CCACCT	1547	6	-	Pisum sativum
Lchi01348	WRE3	CCACCT	2491	6	-	Pisum sativum
Lchi01348	ABRE	CACGTG	1873	6	-	Arabidopsis thaliana	cis-acting element involved in the abscisic acid responsiveness
Lchi01348	ABRE	ACGTG	1874	5	+	Arabidopsis thaliana	cis-acting element involved in the abscisic acid responsiveness
Lchi01348	Unnamed__1	CGTGG	657	5	+	Zea mays
Lchi01348	Unnamed__1	CGTGG	1122	5	-	Zea mays
Lchi01348	Unnamed__1	CGTGG	1261	5	+	Zea mays
Lchi01348	Unnamed__1	CGTGG	1385	5	-	Zea mays
Lchi01348	Unnamed__1	CGTGG	1875	5	+	Zea mays
Lchi01348	Unnamed__1	CGTGG	2149	5	-	Zea mays
Lchi01348	TATA	TATAAAAT	1819	8	-	Arabidopsis thaliana
Lchi01348	ARE	AAACCA	2289	6	-	Zea mays	cis-acting regulatory element essential for the anaerobic induction
Lchi01348	MYB	CAACCA	258	6	-	Arabidopsis thaliana
Lchi01348	MYB	CAACCA	551	6	+	Arabidopsis thaliana
Lchi01348	MYB	CAACAG	1001	6	-	Arabidopsis thaliana
Lchi01348	MYB	CAACAG	1318	6	+	Arabidopsis thaliana
Lchi01348	MYB	CAACAG	1716	6	-	Arabidopsis thaliana
Lchi01348	MYB	TAACCA	1796	6	-	Arabidopsis thaliana
Lchi01348	MYB	CAACAG	2244	6	-	Arabidopsis thaliana
Lchi01348	MYB	TAACCA	2419	6	-	Arabidopsis thaliana
Lchi01348	STRE	AGGGG	1810	5	+	Arabidopsis thaliana
Lchi01348	CCGTCC-box	CCGTCC	546	6	+	Petroselinum hortense
Lchi01348	CCGTCC-box	CCGTCC	2122	6	-	Petroselinum hortense
Lchi01348	G-Box	CACGTG	1873	6	-	Pisum sativum	cis-acting regulatory element involved in light responsiveness
Lchi01348	chs-Unit 1 m1	ACCTAACCCGC	210	10	+	Hordeum vulgare	part of a light responsive element
Lchi01348	chs-CMA1a	TTACTTAA	11	8	-	Daucus carota	part of a light responsive element
Lchi01348	chs-CMA1a	TTACTTAA	318	8	+	Daucus carota	part of a light responsive element
Lchi01348	TC-rich repeats	GTTTTCTTAC	1939	9	-	Nicotiana tabacum	cis-acting element involved in defense and stress responsiveness
Lchi01348	Myb-binding site	CAACAG	1001	6	-	Nicotiana tabacum
Lchi01348	Myb-binding site	CAACAG	1318	6	+	Nicotiana tabacum
Lchi01348	Myb-binding site	CAACAG	1716	6	-	Nicotiana tabacum
Lchi01348	Myb-binding site	CAACAG	2244	6	-	Nicotiana tabacum
Lchi01348	P-box	CCTTTTG	976	7	-	Oryza sativa	gibberellin-responsive element
Lchi01348	TATA-box	ATTATA	122	6	+	Brassica napus	core promoter element around -30 of transcription start
Lchi01348	TATA-box	TATAA	123	5	-	Arabidopsis thaliana	core promoter element around -30 of transcription start
Lchi01348	TATA-box	TATA	124	4	+	Arabidopsis thaliana	core promoter element around -30 of transcription start
Lchi01348	TATA-box	TATAAATA	148	8	-	Daucus carota	core promoter element around -30 of transcription start
Lchi01348	TATA-box	TATAAAT	149	7	-	Brassica juncea	core promoter element around -30 of transcription start
Lchi01348	TATA-box	TATAAA	150	6	-	Helianthus annuus	core promoter element around -30 of transcription start
Lchi01348	TATA-box	TATAA	151	5	-	Arabidopsis thaliana	core promoter element around -30 of transcription start
Lchi01348	TATA-box	TATA	152	4	+	Arabidopsis thaliana	core promoter element around -30 of transcription start
Lchi01348	TATA-box	TATA	279	4	+	Arabidopsis thaliana	core promoter element around -30 of transcription start
Lchi01348	TATA-box	TATA	296	4	+	Arabidopsis thaliana	core promoter element around -30 of transcription start
Lchi01348	TATA-box	TATA	735	4	+	Arabidopsis thaliana	core promoter element around -30 of transcription start
Lchi01348	TATA-box	ATATAA	745	6	+	Brassica oleracea	core promoter element around -30 of transcription start
Lchi01348	TATA-box	TATA	746	4	+	Arabidopsis thaliana	core promoter element around -30 of transcription start
Lchi01348	TATA-box	TATAAA	1032	6	-	Helianthus annuus	core promoter element around -30 of transcription start
Lchi01348	TATA-box	TATAA	1033	5	-	Arabidopsis thaliana	core promoter element around -30 of transcription start
Lchi01348	TATA-box	TATA	1034	4	+	Arabidopsis thaliana	core promoter element around -30 of transcription start
Lchi01348	TATA-box	TATAA	1449	5	-	Arabidopsis thaliana	core promoter element around -30 of transcription start
Lchi01348	TATA-box	TATA	1450	4	-	Arabidopsis thaliana	core promoter element around -30 of transcription start
Lchi01348	TATA-box	TATA	1537	4	-	Arabidopsis thaliana	core promoter element around -30 of transcription start
Lchi01348	TATA-box	TATA	1559	4	-	Arabidopsis thaliana	core promoter element around -30 of transcription start
Lchi01348	TATA-box	TATA	1758	4	-	Arabidopsis thaliana	core promoter element around -30 of transcription start
Lchi01348	TATA-box	TATAAAA	1820	7	-	Pisum sativum	core promoter element around -30 of transcription start
Lchi01348	TATA-box	TATAAA	1821	6	-	Helianthus annuus	core promoter element around -30 of transcription start
Lchi01348	TATA-box	TATAA	1822	5	-	Arabidopsis thaliana	core promoter element around -30 of transcription start
Lchi01348	TATA-box	TATA	1823	4	-	Arabidopsis thaliana	core promoter element around -30 of transcription start
Lchi01348	TATA-box	TATA	2033	4	-	Arabidopsis thaliana	core promoter element around -30 of transcription start
Lchi01348	TATA-box	TATAAAA	2090	7	-	Pisum sativum	core promoter element around -30 of transcription start
Lchi01348	TATA-box	TATAAA	2091	6	-	Helianthus annuus	core promoter element around -30 of transcription start
Lchi01348	TATA-box	TATAA	2092	5	-	Arabidopsis thaliana	core promoter element around -30 of transcription start
Lchi01348	TATA-box	TATA	2093	4	-	Arabidopsis thaliana	core promoter element around -30 of transcription start
Lchi01348	TATA-box	TATA	2488	4	-	Arabidopsis thaliana	core promoter element around -30 of transcription start
Lchi01348	WUN-motif	AAATTACTA	1916	9	+	Nicotiana glutinosa
Lchi01348	G-box	CACGTG	1873	6	-	Arabidopsis thaliana	cis-acting regulatory element involved in light responsiveness
Lchi01348	TCCC-motif	TCTCCCT	2254	7	+	Spinacia oleracea	part of a light responsive element
Lchi01348	MYC	CATGTG	354	6	-	Arabidopsis thaliana
Lchi01348	MYC	CAATTG	644	6	+	Arabidopsis thaliana
Lchi01348	MYC	CATTTG	2103	6	-	Arabidopsis thaliana
Lchi01348	TGACG-motif	TGACG	1152	5	-	Hordeum vulgare	cis-acting regulatory element involved in the MeJA-responsiveness
Lchi01348	MBS	CAACTG	1134	6	+	Arabidopsis thaliana	MYB binding site involved in drought-inducibility
Lchi01348	AC-I	(T/C)C(T/C)(C/T)ACC(T/C)ACC	792	9	+	Phaseolus vulgaris
Lchi01348	AC-I	(T/C)C(T/C)(C/T)ACC(T/C)ACC	981	9	-	Phaseolus vulgaris
Lchi01348	AP-1	TGAGTTAG	1349	8	+	Arabidopsis thaliana
Lchi01348	CGTCA-motif	CGTCA	1152	5	+	Hordeum vulgare	cis-acting regulatory element involved in the MeJA-responsiveness
Lchi01348	CCAAT-box	CAACGG	777	6	+	Hordeum vulgare	MYBHv1 binding site
Lchi01348	ERE	ATTTCATA	166	8	+	Nicotiana glutinos
Lchi01348	ERE	ATTTCATA	1372	8	+	Nicotiana glutinos
Lchi01348	ERE	ATTTTAAA	2170	8	+	Nicotiana glutinos
Lchi01348	GT1-motif	GGTTAA	2026	6	-	Arabidopsis thaliana	light responsive element
Lchi01348	GATA-motif	AAGATAAGATT	2469	10	-	Arabidopsis thaliana	part of a light responsive element
Lchi01348	A-box	CCGTCC	546	6	+	Petroselinum crispum	cis-acting regulatory element
Lchi01348	A-box	CCGTCC	2122	6	-	Petroselinum crispum	cis-acting regulatory element
Lchi01348	Unnamed__4	CTCC	349	4	-	Petroselinum hortense
Lchi01348	Unnamed__4	CTCC	844	4	+	Petroselinum hortense
Lchi01348	Unnamed__4	CTCC	915	4	-	Petroselinum hortense
Lchi01348	Unnamed__4	CTCC	965	4	+	Petroselinum hortense
Lchi01348	Unnamed__4	CTCC	1288	4	-	Petroselinum hortense
Lchi01348	Unnamed__4	CTCC	1813	4	-	Petroselinum hortense
Lchi01348	Unnamed__4	CTCC	2255	4	+	Petroselinum hortense
Lchi01348	Unnamed__4	CTCC	2437	4	-	Petroselinum hortense
Lchi01348	Unnamed__4	CTCC	2495	4	-	Petroselinum hortense
Lchi01348	CAT-box	GCCACT	1115	6	-	Arabidopsis thaliana	cis-acting regulatory element related to meristem expression
Lchi01348	TCT-motif	TCTTAC	1939	6	-	Arabidopsis thaliana	part of a light responsive element
Lchi01348	CAAT-box	CAAT	25	4	-	Nicotiana glutinosa
Lchi01348	CAAT-box	CAAT	155	4	-	Nicotiana glutinosa
Lchi01348	CAAT-box	CCAAT	237	5	-	Arabidopsis thaliana	common cis-acting element in promoter and enhancer regions
Lchi01348	CAAT-box	CAAT	248	4	-	Nicotiana glutinosa
Lchi01348	CAAT-box	CAAAT	303	5	+	Pisum sativum	common cis-acting element in promoter and enhancer regions
Lchi01348	CAAT-box	CAAT	330	4	-	Nicotiana glutinosa
Lchi01348	CAAT-box	CCAAT	346	5	-	Arabidopsis thaliana	common cis-acting element in promoter and enhancer regions
Lchi01348	CAAT-box	CAAT	404	4	-	Nicotiana glutinosa
Lchi01348	CAAT-box	CAAT	416	4	-	Nicotiana glutinosa
Lchi01348	CAAT-box	CAAT	429	4	+	Nicotiana glutinosa
Lchi01348	CAAT-box	CAAAT	461	5	+	Pisum sativum	common cis-acting element in promoter and enhancer regions
Lchi01348	CAAT-box	CAAT	464	4	-	Nicotiana glutinosa
Lchi01348	CAAT-box	CAAT	632	4	-	Nicotiana glutinosa
Lchi01348	CAAT-box	CAAT	644	4	+	Nicotiana glutinosa
Lchi01348	CAAT-box	CAAT	646	4	-	Nicotiana glutinosa
Lchi01348	CAAT-box	CAAAT	690	5	-	Pisum sativum	common cis-acting element in promoter and enhancer regions
Lchi01348	CAAT-box	CAAT	942	4	-	Nicotiana glutinosa
Lchi01348	CAAT-box	CCAAT	967	5	+	Arabidopsis thaliana	common cis-acting element in promoter and enhancer regions
Lchi01348	CAAT-box	CAAT	968	4	+	Nicotiana glutinosa
Lchi01348	CAAT-box	CAAT	1079	4	-	Nicotiana glutinosa
Lchi01348	CAAT-box	CAAAT	1089	5	+	Pisum sativum	common cis-acting element in promoter and enhancer regions
Lchi01348	CAAT-box	CAAT	1148	4	+	Nicotiana glutinosa
Lchi01348	CAAT-box	CAAT	1190	4	+	Nicotiana glutinosa
Lchi01348	CAAT-box	CAAT	1365	4	+	Nicotiana glutinosa
Lchi01348	CAAT-box	CAAAT	1422	5	+	Pisum sativum	common cis-acting element in promoter and enhancer regions
Lchi01348	CAAT-box	CCAAT	1485	5	+	Arabidopsis thaliana	common cis-acting element in promoter and enhancer regions
Lchi01348	CAAT-box	CAAT	1486	4	+	Nicotiana glutinosa
Lchi01348	CAAT-box	CCAAT	1555	5	+	Arabidopsis thaliana	common cis-acting element in promoter and enhancer regions
Lchi01348	CAAT-box	CAAT	1556	4	+	Nicotiana glutinosa
Lchi01348	CAAT-box	CAAT	1568	4	+	Nicotiana glutinosa
Lchi01348	CAAT-box	CCAAT	1578	5	+	Arabidopsis thaliana	common cis-acting element in promoter and enhancer regions
Lchi01348	CAAT-box	CAAT	1579	4	+	Nicotiana glutinosa
Lchi01348	CAAT-box	CAAT	1603	4	-	Nicotiana glutinosa
Lchi01348	CAAT-box	CAAT	1613	4	+	Nicotiana glutinosa
Lchi01348	CAAT-box	CCAAT	1679	5	-	Arabidopsis thaliana	common cis-acting element in promoter and enhancer regions
Lchi01348	CAAT-box	CAAT	1912	4	-	Nicotiana glutinosa
Lchi01348	CAAT-box	CAAT	1948	4	-	Nicotiana glutinosa
Lchi01348	CAAT-box	CAAT	1953	4	-	Nicotiana glutinosa
Lchi01348	CAAT-box	CAAT	1957	4	-	Nicotiana glutinosa
Lchi01348	CAAT-box	CCAAT	2010	5	-	Arabidopsis thaliana	common cis-acting element in promoter and enhancer regions
Lchi01348	CAAT-box	CAAAT	2070	5	+	Pisum sativum	common cis-acting element in promoter and enhancer regions
Lchi01348	CAAT-box	CAAAT	2103	5	+	Pisum sativum	common cis-acting element in promoter and enhancer regions
Lchi01348	CAAT-box	CAAAT	2118	5	-	Pisum sativum	common cis-acting element in promoter and enhancer regions
Lchi01348	CAAT-box	CAAAT	2132	5	-	Pisum sativum	common cis-acting element in promoter and enhancer regions
Lchi01348	CAAT-box	CAAT	2141	4	-	Nicotiana glutinosa
Lchi01348	CAAT-box	CAAT	2168	4	+	Nicotiana glutinosa
Lchi01348	CAAT-box	CAAT	2334	4	-	Nicotiana glutinosa
Lchi01348		motif_sequence	241	4	-	organism	short_function
Lchi01348		motif_sequence	378	4	-	organism	short_function
Lchi01348		motif_sequence	539	4	+	organism	short_function
Lchi01348		motif_sequence	842	4	+	organism	short_function
Lchi01348		motif_sequence	915	4	-	organism	short_function
Lchi01348		motif_sequence	1051	4	-	organism	short_function
Lchi01348		motif_sequence	1185	4	+	organism	short_function
Lchi01348		motif_sequence	1239	4	-	organism	short_function
Lchi01348		motif_sequence	1288	4	-	organism	short_function
Lchi01348		motif_sequence	1506	4	-	organism	short_function
Lchi01348		motif_sequence	1863	4	-	organism	short_function
Lchi01348		motif_sequence	2109	4	+	organism	short_function
Lchi01348		motif_sequence	2205	4	-	organism	short_function
Lchi01348		motif_sequence	2253	4	+	organism	short_function
